# Supplementary material for: The alternative sigma factor SigN of Bacillus subtilis is intrinsically toxic
Source: J Bacteriol. 2023 Sep 20;205(10):e00112-23. doi: 10.1128/jb.00112-23 (PMC10601692; doi:10.1128/jb.00112-23)
Supplement: Tables S1, S2; Figures S1, S2 — Primers, plasmids, and additional figures. [file jb.00112-23-s0001.pdb]

SEQRES   1 A 1193  MET THR GLY GLN LEU VAL GLN TYR GLY ARG HIS ARG GLN
SEQRES   2 A 1193  ARG ARG SER TYR ALA ARG ILE SER GLU VAL LEU GLU LEU
SEQRES   3 A 1193  PRO ASN LEU ILE GLU ILE GLN THR SER SER TYR GLN TRP
SEQRES   4 A 1193  PHE LEU ASP GLU GLY LEU ARG GLU MET PHE GLN ASP ILE
SEQRES   5 A 1193  SER PRO ILE GLU ASP PHE THR GLY ASN LEU SER LEU GLU
SEQRES   6 A 1193  PHE ILE ASP TYR SER LEU GLY GLU PRO LYS TYR PRO VAL
SEQRES   7 A 1193  GLU GLU SER LYS GLU ARG ASP VAL THR TYR SER ALA PRO
SEQRES   8 A 1193  LEU ARG VAL LYS VAL ARG LEU ILE ASN LYS GLU THR GLY
SEQRES   9 A 1193  GLU VAL LYS ASP GLN ASP VAL PHE MET GLY ASP PHE PRO
SEQRES  10 A 1193  ILE MET THR ASP THR GLY THR PHE ILE ILE ASN GLY ALA
SEQRES  11 A 1193  GLU ARG VAL ILE VAL SER GLN LEU VAL ARG SER PRO SER
SEQRES  12 A 1193  VAL TYR PHE SER GLY LYS VAL ASP LYS ASN GLY LYS LYS
SEQRES  13 A 1193  GLY PHE THR ALA THR VAL ILE PRO ASN ARG GLY ALA TRP
SEQRES  14 A 1193  LEU GLU TYR GLU THR ASP ALA LYS ASP VAL VAL TYR VAL
SEQRES  15 A 1193  ARG ILE ASP ARG THR ARG LYS LEU PRO VAL THR VAL LEU
SEQRES  16 A 1193  LEU ARG ALA LEU GLY PHE GLY SER ASP GLN GLU ILE LEU
SEQRES  17 A 1193  ASP LEU ILE GLY GLU ASN GLU TYR LEU ARG ASN THR LEU
SEQRES  18 A 1193  ASP LYS ASP ASN THR GLU ASN SER ASP LYS ALA LEU LEU
SEQRES  19 A 1193  GLU ILE TYR GLU ARG LEU ARG PRO GLY GLU PRO PRO THR
SEQRES  20 A 1193  VAL GLU ASN ALA LYS SER LEU LEU ASP SER ARG PHE PHE
SEQRES  21 A 1193  ASP PRO LYS ARG TYR ASP LEU ALA ASN VAL GLY ARG TYR
SEQRES  22 A 1193  LYS ILE ASN LYS LYS LEU HIS ILE LYS ASN ARG LEU PHE
SEQRES  23 A 1193  ASN GLN ARG LEU ALA GLU THR LEU VAL ASP PRO GLU THR
SEQRES  24 A 1193  GLY GLU ILE LEU ALA GLU LYS GLY GLN ILE LEU ASP ARG
SEQRES  25 A 1193  ARG THR LEU ASP LYS VAL LEU PRO TYR LEU GLU ASN GLY
SEQRES  26 A 1193  ILE GLY PHE ARG LYS LEU TYR PRO ASN GLY GLY VAL VAL
SEQRES  27 A 1193  GLU ASP GLU VAL THR LEU GLN SER ILE LYS ILE PHE ALA
SEQRES  28 A 1193  PRO THR ASP GLN GLU GLY GLU GLN VAL ILE ASN VAL ILE
SEQRES  29 A 1193  GLY ASN ALA TYR ILE GLU GLU GLU ILE LYS ASN ILE THR
SEQRES  30 A 1193  PRO ALA ASP ILE ILE SER SER ILE SER TYR PHE PHE ASN
SEQRES  31 A 1193  LEU LEU HIS GLY VAL GLY ASP THR ASP ASP ILE ASP HIS
SEQRES  32 A 1193  LEU GLY ASN ARG ARG LEU ARG SER VAL GLY GLU LEU LEU
SEQRES  33 A 1193  GLN ASN GLN PHE ARG ILE GLY LEU SER ARG MET GLU ARG
SEQRES  34 A 1193  VAL VAL ARG GLU ARG MET SER ILE GLN ASP THR ASN THR
SEQRES  35 A 1193  ILE THR PRO GLN GLN LEU ILE ASN ILE ARG PRO VAL ILE
SEQRES  36 A 1193  ALA SER ILE LYS GLU PHE PHE GLY SER SER GLN LEU SER
SEQRES  37 A 1193  GLN PHE MET ASP GLN THR ASN PRO LEU ALA GLU LEU THR
SEQRES  38 A 1193  HIS LYS ARG ARG LEU SER ALA LEU GLY PRO GLY GLY LEU
SEQRES  39 A 1193  THR ARG GLU ARG ALA GLY MET GLU VAL ARG ASP VAL HIS
SEQRES  40 A 1193  TYR SER HIS TYR GLY ARG MET CYS PRO ILE GLU THR PRO
SEQRES  41 A 1193  GLU GLY PRO ASN ILE GLY LEU ILE ASN SER LEU SER SER
SEQRES  42 A 1193  TYR ALA LYS VAL ASN ARG PHE GLY PHE ILE GLU THR PRO
SEQRES  43 A 1193  TYR ARG ARG VAL ASP PRO GLU THR GLY LYS VAL THR GLY
SEQRES  44 A 1193  ARG ILE ASP TYR LEU THR ALA ASP GLU GLU ASP ASN TYR
SEQRES  45 A 1193  VAL VAL ALA GLN ALA ASN ALA ARG LEU ASP ASP GLU GLY
SEQRES  46 A 1193  ALA PHE ILE ASP ASP SER ILE VAL ALA ARG PHE ARG GLY
SEQRES  47 A 1193  GLU ASN THR VAL VAL SER ARG ASN ARG VAL ASP TYR MET
SEQRES  48 A 1193  ASP VAL SER PRO LYS GLN VAL VAL SER ALA ALA THR ALA
SEQRES  49 A 1193  CYS ILE PRO PHE LEU GLU ASN ASP ASP SER ASN ARG ALA
SEQRES  50 A 1193  LEU MET GLY ALA ASN MET GLN ARG GLN ALA VAL PRO LEU
SEQRES  51 A 1193  MET GLN PRO GLU ALA PRO PHE VAL GLY THR GLY MET GLU
SEQRES  52 A 1193  TYR VAL SER GLY LYS ASP SER GLY ALA ALA VAL ILE CYS
SEQRES  53 A 1193  LYS HIS PRO GLY ILE VAL GLU ARG VAL GLU ALA LYS ASN
SEQRES  54 A 1193  VAL TRP VAL ARG ARG TYR GLU GLU VAL ASP GLY GLN LYS
SEQRES  55 A 1193  VAL LYS GLY ASN LEU ASP LYS TYR SER LEU LEU LYS PHE
SEQRES  56 A 1193  VAL ARG SER ASN GLN GLY THR CYS TYR ASN GLN ARG PRO
SEQRES  57 A 1193  ILE VAL SER VAL GLY ASP GLU VAL VAL LYS GLY GLU ILE
SEQRES  58 A 1193  LEU ALA ASP GLY PRO SER MET GLU LEU GLY GLU LEU ALA
SEQRES  59 A 1193  LEU GLY ARG ASN VAL MET VAL GLY PHE MET THR TRP ASP
SEQRES  60 A 1193  GLY TYR ASN TYR GLU ASP ALA ILE ILE MET SER GLU ARG
SEQRES  61 A 1193  LEU VAL LYS ASP ASP VAL TYR THR SER ILE HIS ILE GLU
SEQRES  62 A 1193  GLU TYR GLU SER GLU ALA ARG ASP THR LYS LEU GLY PRO
SEQRES  63 A 1193  GLU GLU ILE THR ARG ASP ILE PRO ASN VAL GLY GLU ASP
SEQRES  64 A 1193  ALA LEU ARG ASN LEU ASP ASP ARG GLY ILE ILE ARG ILE
SEQRES  65 A 1193  GLY ALA GLU VAL LYS ASP GLY ASP LEU LEU VAL GLY LYS
SEQRES  66 A 1193  VAL THR PRO LYS GLY VAL THR GLU LEU THR ALA GLU GLU
SEQRES  67 A 1193  ARG LEU LEU HIS ALA ILE PHE GLY GLU LYS ALA ARG GLU
SEQRES  68 A 1193  VAL ARG ASP THR SER LEU ARG VAL PRO HIS GLY GLY GLY
SEQRES  69 A 1193  GLY ILE ILE HIS ASP VAL LYS VAL PHE ASN ARG GLU ASP
SEQRES  70 A 1193  GLY ASP GLU LEU PRO PRO GLY VAL ASN GLN LEU VAL ARG
SEQRES  71 A 1193  VAL TYR ILE VAL GLN LYS ARG LYS ILE SER GLU GLY ASP
SEQRES  72 A 1193  LYS MET ALA GLY ARG HIS GLY ASN LYS GLY VAL ILE SER
SEQRES  73 A 1193  LYS ILE LEU PRO GLU GLU ASP MET PRO TYR LEU PRO ASP
SEQRES  74 A 1193  GLY THR PRO ILE ASP ILE MET LEU ASN PRO LEU GLY VAL
SEQRES  75 A 1193  PRO SER ARG MET ASN ILE GLY GLN VAL LEU GLU LEU HIS
SEQRES  76 A 1193  MET GLY MET ALA ALA ARG TYR LEU GLY ILE HIS ILE ALA
SEQRES  77 A 1193  SER PRO VAL PHE ASP GLY ALA ARG GLU GLU ASP VAL TRP
SEQRES  78 A 1193  GLU THR LEU GLU GLU ALA GLY MET SER ARG ASP ALA LYS
SEQRES  79 A 1193  THR VAL LEU TYR ASP GLY ARG THR GLY GLU PRO PHE ASP
SEQRES  80 A 1193  ASN ARG VAL SER VAL GLY ILE MET TYR MET ILE LYS LEU
SEQRES  81 A 1193  ALA HIS MET VAL ASP ASP LYS LEU HIS ALA ARG SER THR
SEQRES  82 A 1193  GLY PRO TYR SER LEU VAL THR GLN GLN PRO LEU GLY GLY
SEQRES  83 A 1193  LYS ALA GLN PHE GLY GLY GLN ARG PHE GLY GLU MET GLU
SEQRES  84 A 1193  VAL TRP ALA LEU GLU ALA TYR GLY ALA ALA TYR THR LEU
SEQRES  85 A 1193  GLN GLU ILE LEU THR VAL LYS SER ASP ASP VAL VAL GLY
SEQRES  86 A 1193  ARG VAL LYS THR TYR GLU ALA ILE VAL LYS GLY ASP ASN
SEQRES  87 A 1193  VAL PRO GLU PRO GLY VAL PRO GLU SER PHE LYS VAL LEU
SEQRES  88 A 1193  ILE LYS GLU LEU GLN SER LEU GLY MET ASP VAL LYS ILE
SEQRES  89 A 1193  LEU SER GLY ASP GLU GLU GLU ILE GLU MET ARG ASP LEU
SEQRES  90 A 1193  GLU ASP GLU GLU ASP ALA LYS GLN ALA ASP GLY LEU ALA
SEQRES  91 A 1193  LEU SER GLY ASP GLU GLU PRO GLU GLU THR ALA SER ALA
SEQRES  92 A 1193  ASP VAL GLU ARG ASP VAL VAL THR LYS GLU
SEQRES   1 B 1199  MET LEU ASP VAL ASN ASN PHE GLU TYR MET ASN ILE GLY
SEQRES   2 B 1199  LEU ALA SER PRO ASP LYS ILE ARG SER TRP SER PHE GLY
SEQRES   3 B 1199  GLU VAL LYS LYS PRO GLU THR ILE ASN TYR ARG THR LEU
SEQRES   4 B 1199  LYS PRO GLU LYS ASP GLY LEU PHE CYS GLU ARG ILE PHE
SEQRES   5 B 1199  GLY PRO THR LYS ASP TRP GLU CYS HIS CYS GLY LYS TYR
SEQRES   6 B 1199  LYS ARG VAL ARG TYR LYS GLY VAL VAL CYS ASP ARG CYS
SEQRES   7 B 1199  GLY VAL GLU VAL THR ARG ALA LYS VAL ARG ARG GLU ARG
SEQRES   8 B 1199  MET GLY HIS ILE GLU LEU ALA ALA PRO VAL SER HIS ILE
SEQRES   9 B 1199  TRP TYR PHE LYS GLY ILE PRO SER ARG MET GLY LEU VAL
SEQRES  10 B 1199  LEU ASP MET SER PRO ARG ALA LEU GLU GLU VAL ILE TYR
SEQRES  11 B 1199  PHE ALA SER TYR VAL VAL THR ASP PRO ALA ASN THR PRO
SEQRES  12 B 1199  LEU GLU LYS LYS GLN LEU LEU SER GLU LYS GLU TYR ARG
SEQRES  13 B 1199  ALA TYR LEU ASP LYS TYR GLY ASN LYS PHE GLN ALA SER
SEQRES  14 B 1199  MET GLY ALA GLU ALA ILE HIS LYS LEU LEU GLN ASP ILE
SEQRES  15 B 1199  ASP LEU VAL LYS GLU VAL ASP MET LEU LYS GLU GLU LEU
SEQRES  16 B 1199  LYS THR SER GLN GLY GLN ARG ARG THR ARG ALA ILE LYS
SEQRES  17 B 1199  ARG LEU GLU VAL LEU GLU ALA PHE ARG ASN SER GLY ASN
SEQRES  18 B 1199  LYS PRO SER TRP MET ILE LEU ASP VAL LEU PRO VAL ILE
SEQRES  19 B 1199  PRO PRO GLU LEU ARG PRO MET VAL GLN LEU ASP GLY GLY
SEQRES  20 B 1199  ARG PHE ALA THR SER ASP LEU ASN ASP LEU TYR ARG ARG
SEQRES  21 B 1199  VAL ILE ASN ARG ASN ASN ARG LEU LYS ARG LEU LEU ASP
SEQRES  22 B 1199  LEU GLY ALA PRO SER ILE ILE VAL GLN ASN GLU LYS ARG
SEQRES  23 B 1199  MET LEU GLN GLU ALA VAL ASP ALA LEU ILE ASP ASN GLY
SEQRES  24 B 1199  ARG ARG GLY ARG PRO VAL THR GLY PRO GLY ASN ARG PRO
SEQRES  25 B 1199  LEU LYS SER LEU SER HIS MET LEU LYS GLY LYS GLN GLY
SEQRES  26 B 1199  ARG PHE ARG GLN ASN LEU LEU GLY LYS ARG VAL ASP TYR
SEQRES  27 B 1199  SER GLY ARG SER VAL ILE VAL VAL GLY PRO HIS LEU LYS
SEQRES  28 B 1199  MET TYR GLN CYS GLY LEU PRO LYS GLU MET ALA LEU GLU
SEQRES  29 B 1199  LEU PHE LYS PRO PHE VAL MET LYS GLU LEU VAL GLU LYS
SEQRES  30 B 1199  GLY LEU ALA HIS ASN ILE LYS SER ALA LYS ARG LYS ILE
SEQRES  31 B 1199  GLU ARG VAL GLN PRO GLU VAL TRP ASP VAL LEU GLU SER
SEQRES  32 B 1199  VAL ILE LYS GLU HIS PRO VAL LEU LEU ASN ARG ALA PRO
SEQRES  33 B 1199  THR LEU HIS ARG LEU GLY ILE GLN ALA PHE GLU PRO THR
SEQRES  34 B 1199  LEU VAL GLU GLY ARG ALA ILE ARG LEU HIS PRO LEU VAL
SEQRES  35 B 1199  CYS THR ALA TYR ASN ALA ASP PHE ASP GLY ASP GLN MET
SEQRES  36 B 1199  ALA VAL HIS VAL PRO LEU SER ALA GLU ALA GLN ALA GLU
SEQRES  37 B 1199  ALA ARG ILE LEU MET LEU ALA ALA GLN ASN ILE LEU ASN
SEQRES  38 B 1199  PRO LYS ASP GLY LYS PRO VAL VAL THR PRO SER GLN ASP
SEQRES  39 B 1199  MET VAL LEU GLY ASN TYR TYR LEU THR LEU GLU ARG ALA
SEQRES  40 B 1199  GLY ALA VAL GLY GLU GLY MET VAL PHE LYS ASN THR ASP
SEQRES  41 B 1199  GLU ALA LEU LEU ALA TYR GLN ASN GLY TYR VAL HIS LEU
SEQRES  42 B 1199  HIS THR ARG VAL ALA VAL ALA ALA ASN SER LEU LYS ASN
SEQRES  43 B 1199  VAL THR PHE THR GLU GLU GLN ARG SER LYS LEU LEU ILE
SEQRES  44 B 1199  THR THR VAL GLY LYS LEU VAL PHE ASN GLU ILE LEU PRO
SEQRES  45 B 1199  GLU SER PHE PRO TYR MET ASN GLU PRO THR LYS SER ASN
SEQRES  46 B 1199  ILE GLU GLU LYS THR PRO ASP ARG PHE PHE LEU GLU LYS
SEQRES  47 B 1199  GLY ALA ASP VAL LYS ALA VAL ILE ALA GLN GLN PRO ILE
SEQRES  48 B 1199  ASN ALA PRO PHE LYS LYS GLY ILE LEU GLY LYS ILE ILE
SEQRES  49 B 1199  ALA GLU ILE PHE LYS ARG PHE HIS ILE THR GLU THR SER
SEQRES  50 B 1199  LYS MET LEU ASP ARG MET LYS ASN LEU GLY PHE LYS TYR
SEQRES  51 B 1199  SER THR LYS ALA GLY ILE THR VAL GLY VAL SER ASP ILE
SEQRES  52 B 1199  VAL VAL LEU ASP ASP LYS GLN GLU ILE LEU GLU GLU ALA
SEQRES  53 B 1199  GLN SER LYS VAL ASP ASN VAL MET LYS GLN PHE ARG ARG
SEQRES  54 B 1199  GLY LEU ILE THR GLU GLU GLU ARG TYR GLU ARG VAL ILE
SEQRES  55 B 1199  SER ILE TRP SER ALA ALA LYS ASP VAL ILE GLN GLY LYS
SEQRES  56 B 1199  LEU MET LYS SER LEU ASP GLU LEU ASN PRO ILE TYR MET
SEQRES  57 B 1199  MET SER ASP SER GLY ALA ARG GLY ASN ALA SER ASN PHE
SEQRES  58 B 1199  THR GLN LEU ALA GLY MET ARG GLY LEU MET ALA ASN PRO
SEQRES  59 B 1199  ALA GLY ARG ILE ILE GLU LEU PRO ILE LYS SER SER PHE
SEQRES  60 B 1199  ARG GLU GLY LEU THR VAL LEU GLU TYR PHE ILE SER THR
SEQRES  61 B 1199  HIS GLY ALA ARG LYS GLY LEU ALA ASP THR ALA LEU LYS
SEQRES  62 B 1199  THR ALA ASP SER GLY TYR LEU THR ARG ARG LEU VAL ASP
SEQRES  63 B 1199  VAL ALA GLN ASP VAL ILE ILE ARG GLU THR ASP CYS GLY
SEQRES  64 B 1199  THR ASP ARG GLY ILE LEU ALA LYS PRO LEU LYS GLU GLY
SEQRES  65 B 1199  THR GLU THR ILE GLU ARG LEU GLU GLU ARG LEU ILE GLY
SEQRES  66 B 1199  ARG PHE ALA ARG LYS GLN VAL LYS HIS PRO GLU THR GLY
SEQRES  67 B 1199  GLU VAL LEU VAL ASN GLU ASN GLU LEU ILE ASP GLU ASP
SEQRES  68 B 1199  LYS ALA LEU GLU ILE VAL GLU ALA GLY ILE GLU GLU VAL
SEQRES  69 B 1199  TRP ILE ARG SER ALA PHE THR CYS ASN THR PRO HIS GLY
SEQRES  70 B 1199  VAL CYS LYS ARG CYS TYR GLY ARG ASN LEU ALA THR GLY
SEQRES  71 B 1199  SER ASP VAL GLU VAL GLY GLU ALA VAL GLY ILE ILE ALA
SEQRES  72 B 1199  ALA GLN SER ILE GLY GLU PRO GLY THR GLN LEU THR MET
SEQRES  73 B 1199  ARG THR PHE HIS THR GLY GLY VAL ALA GLY ASP ASP ILE
SEQRES  74 B 1199  THR GLN GLY LEU PRO ARG ILE GLN GLU LEU PHE GLU ALA
SEQRES  75 B 1199  ARG ASN PRO LYS GLY GLN ALA THR ILE THR GLU ILE ASP
SEQRES  76 B 1199  GLY THR VAL VAL GLU ILE ASN GLU VAL ARG ASP LYS GLN
SEQRES  77 B 1199  GLN GLU ILE VAL VAL GLN GLY ALA VAL GLU THR ARG SER
SEQRES  78 B 1199  TYR THR ALA PRO TYR ASN SER ARG LEU LYS VAL ALA GLU
SEQRES  79 B 1199  GLY ASP LYS ILE THR ARG GLY GLN VAL LEU THR GLU GLY
SEQRES  80 B 1199  SER ILE ASP PRO LYS GLU LEU LEU LYS VAL THR ASP LEU
SEQRES  81 B 1199  THR THR VAL GLN GLU TYR LEU LEU HIS GLU VAL GLN LYS
SEQRES  82 B 1199  VAL TYR ARG MET GLN GLY VAL GLU ILE GLY ASP LYS HIS
SEQRES  83 B 1199  VAL GLU VAL MET VAL ARG GLN MET LEU ARG LYS VAL ARG
SEQRES  84 B 1199  VAL ILE ASP ALA GLY ASP THR ASP VAL LEU PRO GLY THR
SEQRES  85 B 1199  LEU LEU ASP ILE HIS GLN PHE THR GLU ALA ASN LYS LYS
SEQRES  86 B 1199  VAL LEU LEU GLU GLY ASN ARG PRO ALA THR GLY ARG PRO
SEQRES  87 B 1199  VAL LEU LEU GLY ILE THR LYS ALA SER LEU GLU THR ASP
SEQRES  88 B 1199  SER PHE LEU SER ALA ALA SER PHE GLN GLU THR THR ARG
SEQRES  89 B 1199  VAL LEU THR ASP ALA ALA ILE LYS GLY LYS ARG ASP GLU
SEQRES  90 B 1199  LEU LEU GLY LEU LYS GLU ASN VAL ILE ILE GLY LYS LEU
SEQRES  91 B 1199  VAL PRO ALA GLY THR GLY MET MET LYS TYR ARG LYS VAL
SEQRES  92 B 1199  LYS PRO VAL SER ASN VAL GLN PRO THR ASP ASP MET VAL
SEQRES  93 B 1199  PRO VAL GLU
SEQRES   1 C  314  MET ILE GLU ILE GLU LYS PRO LYS ILE GLU THR VAL GLU
SEQRES   2 C  314  ILE SER ASP ASP ALA LYS PHE GLY LYS PHE VAL VAL GLU
SEQRES   3 C  314  PRO LEU GLU ARG GLY TYR GLY THR THR LEU GLY ASN SER
SEQRES   4 C  314  LEU ARG ARG ILE LEU LEU SER SER LEU PRO GLY ALA ALA
SEQRES   5 C  314  VAL THR SER ILE GLN ILE ASP GLY VAL LEU HIS GLU PHE
SEQRES   6 C  314  SER THR ILE GLU GLY VAL VAL GLU ASP VAL THR THR ILE
SEQRES   7 C  314  ILE LEU HIS ILE LYS LYS LEU ALA LEU LYS ILE TYR SER
SEQRES   8 C  314  ASP GLU GLU LYS THR LEU GLU ILE ASP VAL GLN GLY GLU
SEQRES   9 C  314  GLY THR VAL THR ALA ALA ASP ILE THR HIS ASP SER ASP
SEQRES  10 C  314  VAL GLU ILE LEU ASN PRO ASP LEU HIS ILE ALA THR LEU
SEQRES  11 C  314  GLY GLU ASN ALA SER PHE ARG VAL ARG LEU THR ALA GLN
SEQRES  12 C  314  ARG GLY ARG GLY TYR THR PRO ALA ASP ALA ASN LYS ARG
SEQRES  13 C  314  ASP ASP GLN PRO ILE GLY VAL ILE PRO ILE ASP SER ILE
SEQRES  14 C  314  TYR THR PRO VAL SER ARG VAL SER TYR GLN VAL GLU ASN
SEQRES  15 C  314  THR ARG VAL GLY GLN VAL ALA ASN TYR ASP LYS LEU THR
SEQRES  16 C  314  LEU ASP VAL TRP THR ASP GLY SER THR GLY PRO LYS GLU
SEQRES  17 C  314  ALA ILE ALA LEU GLY SER LYS ILE LEU THR GLU HIS LEU
SEQRES  18 C  314  ASN ILE PHE VAL GLY LEU THR ASP GLU ALA GLN HIS ALA
SEQRES  19 C  314  GLU ILE MET VAL GLU LYS GLU GLU ASP GLN LYS GLU LYS
SEQRES  20 C  314  VAL LEU GLU MET THR ILE GLU GLU LEU ASP LEU SER VAL
SEQRES  21 C  314  ARG SER TYR ASN CYS LEU LYS ARG ALA GLY ILE ASN THR
SEQRES  22 C  314  VAL GLN GLU LEU ALA ASN LYS THR GLU GLU ASP MET MET
SEQRES  23 C  314  LYS VAL ARG ASN LEU GLY ARG LYS SER LEU GLU GLU VAL
SEQRES  24 C  314  LYS ALA LYS LEU GLU GLU LEU GLY LEU GLY LEU ARG LYS
SEQRES  25 C  314  ASP ASP
SEQRES   1 D  314  MET ILE GLU ILE GLU LYS PRO LYS ILE GLU THR VAL GLU
SEQRES   2 D  314  ILE SER ASP ASP ALA LYS PHE GLY LYS PHE VAL VAL GLU
SEQRES   3 D  314  PRO LEU GLU ARG GLY TYR GLY THR THR LEU GLY ASN SER
SEQRES   4 D  314  LEU ARG ARG ILE LEU LEU SER SER LEU PRO GLY ALA ALA
SEQRES   5 D  314  VAL THR SER ILE GLN ILE ASP GLY VAL LEU HIS GLU PHE
SEQRES   6 D  314  SER THR ILE GLU GLY VAL VAL GLU ASP VAL THR THR ILE
SEQRES   7 D  314  ILE LEU HIS ILE LYS LYS LEU ALA LEU LYS ILE TYR SER
SEQRES   8 D  314  ASP GLU GLU LYS THR LEU GLU ILE ASP VAL GLN GLY GLU
SEQRES   9 D  314  GLY THR VAL THR ALA ALA ASP ILE THR HIS ASP SER ASP
SEQRES  10 D  314  VAL GLU ILE LEU ASN PRO ASP LEU HIS ILE ALA THR LEU
SEQRES  11 D  314  GLY GLU ASN ALA SER PHE ARG VAL ARG LEU THR ALA GLN
SEQRES  12 D  314  ARG GLY ARG GLY TYR THR PRO ALA ASP ALA ASN LYS ARG
SEQRES  13 D  314  ASP ASP GLN PRO ILE GLY VAL ILE PRO ILE ASP SER ILE
SEQRES  14 D  314  TYR THR PRO VAL SER ARG VAL SER TYR GLN VAL GLU ASN
SEQRES  15 D  314  THR ARG VAL GLY GLN VAL ALA ASN TYR ASP LYS LEU THR
SEQRES  16 D  314  LEU ASP VAL TRP THR ASP GLY SER THR GLY PRO LYS GLU
SEQRES  17 D  314  ALA ILE ALA LEU GLY SER LYS ILE LEU THR GLU HIS LEU
SEQRES  18 D  314  ASN ILE PHE VAL GLY LEU THR ASP GLU ALA GLN HIS ALA
SEQRES  19 D  314  GLU ILE MET VAL GLU LYS GLU GLU ASP GLN LYS GLU LYS
SEQRES  20 D  314  VAL LEU GLU MET THR ILE GLU GLU LEU ASP LEU SER VAL
SEQRES  21 D  314  ARG SER TYR ASN CYS LEU LYS ARG ALA GLY ILE ASN THR
SEQRES  22 D  314  VAL GLN GLU LEU ALA ASN LYS THR GLU GLU ASP MET MET
SEQRES  23 D  314  LYS VAL ARG ASN LEU GLY ARG LYS SER LEU GLU GLU VAL
SEQRES  24 D  314  LYS ALA LYS LEU GLU GLU LEU GLY LEU GLY LEU ARG LYS
SEQRES  25 D  314  ASP ASP
SEQRES   1 E  199  VAL LYS LYS LYS GLU ILE LEU PHE SER ASN GLY LEU SER
SEQRES   2 E  199  ILE GLN MET THR PHE GLU GLU VAL ARG GLU ARG PHE LEU
SEQRES   3 E  199  PRO MET VAL TYR LYS THR MET LYS GLN ALA ASN SER LYS
SEQRES   4 E  199  PHE MET PHE ASN GLN VAL GLU GLU GLU ASP PHE GLN GLN
SEQRES   5 E  199  GLU LEU GLU LEU GLU LEU TRP ARG ALA TYR GLU ALA TYR
SEQRES   6 E  199  ASP SER ASP THR GLY TYR CYS PHE THR THR TYR LEU TYR
SEQRES   7 E  199  PRO LYS LEU ARG LYS GLY VAL ARG ASN ALA THR TYR SER
SEQRES   8 E  199  ARG TYR ALA GLN LYS ASN GLN SER ASN GLY VAL PHE SER
SEQRES   9 E  199  ILE SER SER PRO ILE GLY ASP ASP ASP LEU LYS ILE GLU
SEQRES  10 E  199  ASP MET LEU ALA ALA ASN ASP THR SER PHE ASP ASN ILE
SEQRES  11 E  199  ALA THR ASN GLU LEU LEU SER ILE ILE LEU LYS ASN VAL
SEQRES  12 E  199  LYS GLU ASP GLU MET ASP LEU LEU LYS ILE ILE ILE ASP
SEQRES  13 E  199  VAL LYS ASN ASN PRO VAL ASN ALA TYR ALA LYS LYS HIS
SEQRES  14 E  199  GLY LEU THR ARG GLN ALA ALA ASN GLN ARG VAL ILE LYS
SEQRES  15 E  199  LEU LYS LYS LYS LEU ARG SER VAL ILE ALA LYS GLU TYR
SEQRES  16 E  199  LEU GLU ILE ALA
HELIX    1   1 GLU A   31  GLU A   43  1                                  13
HELIX    2   2 GLY A   44  ILE A   52  1                                   9
HELIX    3   3 VAL A   78  GLU A   83  1                                   6
HELIX    4   4 ILE A  184  ARG A  186  1                                   3
HELIX    5   5 VAL A  192  VAL A  194  1                                   3
HELIX    6   6 LEU A  195  LEU A  199  1                                   5
HELIX    7   7 ASP A  204  ILE A  211  1                                   8
HELIX    8   8 GLU A  215  THR A  220  1                                   6
HELIX    9   9 LEU A  221  LYS A  223  1                                   3
HELIX   10  10 SER A  229  LEU A  240  1                                  12
HELIX   11  11 VAL A  248  LEU A  255  1                                   8
HELIX   12  12 ASP A  256  ARG A  258  1                                   3
HELIX   13  13 ALA A  268  LEU A  279  1                                  12
HELIX   14  14 ILE A  281  ASN A  283  1                                   3
HELIX   15  15 ARG A  312  GLU A  323  1                                  12
HELIX   16  16 PRO A  378  ASN A  390  1                                  13
HELIX   17  17 LEU A  391  HIS A  393  1                                   3
HELIX   18  18 VAL A  412  ILE A  437  1                                  26
HELIX   19  19 PRO A  445  LEU A  448  1                                   4
HELIX   20  20 ARG A  452  SER A  464  1                                  13
HELIX   21  21 PRO A  476  LYS A  483  1                                   8
HELIX   22  22 TYR A  508  HIS A  510  1                                   3
HELIX   23  23 ALA A  566  GLU A  568  1                                   3
HELIX   24  24 GLU A  569  ASN A  571  1                                   3
HELIX   25  25 ARG A  605  ARG A  607  1                                   3
HELIX   26  26 PRO A  615  VAL A  618  1                                   4
HELIX   27  27 ALA A  621  ALA A  624  1                                   4
HELIX   28  28 LEU A  629  ASN A  631  1                                   3
HELIX   29  29 SER A  634  MET A  643  1                                  10
HELIX   30  30 GLN A  644  GLN A  646  1                                   3
HELIX   31  31 MET A  662  ASP A  669  1                                   8
HELIX   32  32 TYR A  771  ASP A  773  1                                   3
HELIX   33  33 GLU A  779  LEU A  781  1                                   3
HELIX   34  34 ASP A  819  LEU A  821  1                                   3
HELIX   35  35 ALA A  856  PHE A  865  1                                  10
HELIX   36  36 PRO A  959  GLY A  961  1                                   3
HELIX   37  37 VAL A  962  ARG A  965  1                                   4
HELIX   38  38 ILE A  968  GLN A  970  1                                   3
HELIX   39  39 VAL A  971  LEU A  983  1                                  13
HELIX   40  40 GLU A  997  GLU A 1006  1                                  10
HELIX   41  41 VAL A 1044  LYS A 1047  1                                   4
HELIX   42  42 LYS A 1067  GLN A 1069  1                                   3
HELIX   43  43 GLU A 1077  TYR A 1086  1                                  10
HELIX   44  44 ALA A 1089  LEU A 1096  1                                   8
HELIX   45  45 VAL A 1103  LYS A 1115  1                                  13
HELIX   46  46 GLU A 1126  LEU A 1135  1                                  10
HELIX   47  47 GLN A 1136  LEU A 1138  1                                   3
HELIX   48  48 GLU A 1158  GLU A 1160  1                                   3
HELIX   49  49 GLU A 1161  ASP A 1167  1                                   7
HELIX   50  50 VAL B    4  ASN B    6  1                                   3
HELIX   51  51 PRO B   17  TRP B   23  1                                   7
HELIX   52  52 GLU B   49  PHE B   52  1                                   4
HELIX   53  53 VAL B   68  TYR B   70  1                                   3
HELIX   54  54 ALA B   85  ARG B   89  1                                   5
HELIX   55  55 ILE B  104  LYS B  108  1                                   5
HELIX   56  56 ARG B  113  LEU B  118  1                                   6
HELIX   57  57 PRO B  122  ILE B  129  1                                   8
HELIX   58  58 GLU B  152  TYR B  162  1                                  11
HELIX   59  59 GLY B  171  GLN B  180  1                                  10
HELIX   60  60 LEU B  184  THR B  197  1                                  14
HELIX   61  61 GLY B  200  SER B  219  1                                  20
HELIX   62  62 PRO B  223  MET B  226  1                                   4
HELIX   63  63 PRO B  236  LEU B  238  1                                   3
HELIX   64  64 ASP B  253  ASN B  255  1                                   3
HELIX   65  65 ASP B  256  ASP B  273  1                                  18
HELIX   66  66 SER B  278  ASP B  297  1                                  20
HELIX   67  67 PRO B  308  ASN B  310  1                                   3
HELIX   68  68 LEU B  316  HIS B  318  1                                   3
HELIX   69  69 ARG B  326  ARG B  328  1                                   3
HELIX   70  70 LYS B  359  LYS B  367  1                                   9
HELIX   71  71 PRO B  368  GLU B  376  1                                   9
HELIX   72  72 ILE B  383  GLU B  391  1                                   9
HELIX   73  73 PRO B  395  VAL B  397  1                                   3
HELIX   74  74 TRP B  398  ILE B  405  1                                   8
HELIX   75  75 ARG B  420  GLY B  422  1                                   3
HELIX   76  76 PRO B  440  VAL B  442  1                                   3
HELIX   77  77 CYS B  443  TYR B  446  1                                   4
HELIX   78  78 ALA B  463  ILE B  471  1                                   9
HELIX   79  79 ALA B  475  GLN B  477  1                                   3
HELIX   80  80 GLN B  493  MET B  495  1                                   3
HELIX   81  81 VAL B  496  TYR B  500  1                                   5
HELIX   82  82 TYR B  501  THR B  503  1                                   3
HELIX   83  83 THR B  519  GLN B  527  1                                   9
HELIX   84  84 ALA B  541  LEU B  544  1                                   4
HELIX   85  85 GLU B  551  ARG B  554  1                                   4
HELIX   86  86 VAL B  562  PHE B  567  1                                   6
HELIX   87  87 ASN B  568  ILE B  570  1                                   3
HELIX   88  88 LYS B  583  GLU B  587  1                                   5
HELIX   89  89 ASP B  592  PHE B  594  1                                   3
HELIX   90  90 VAL B  602  GLN B  608  1                                   7
HELIX   91  91 LYS B  617  HIS B  632  1                                  16
HELIX   92  92 ILE B  633  ALA B  654  1                                  22
HELIX   93  93 VAL B  660  ASP B  662  1                                   3
HELIX   94  94 ASP B  667  LYS B  669  1                                   3
HELIX   95  95 GLN B  670  ARG B  688  1                                  19
HELIX   96  96 GLU B  694  LYS B  715  1                                  22
HELIX   97  97 LEU B  716  LYS B  718  1                                   3
HELIX   98  98 PRO B  725  ASP B  731  1                                   7
HELIX   99  99 ALA B  738  GLY B  746  1                                   9
HELIX  100 100 VAL B  773  LEU B  804  1                                  32
HELIX  101 101 VAL B  805  VAL B  807  1                                   3
HELIX  102 102 LEU B  839  LEU B  843  1                                   5
HELIX  103 103 GLU B  870  GLU B  878  1                                   9
HELIX  104 104 ALA B  889  THR B  891  1                                   3
HELIX  105 105 LYS B  900  TYR B  903  1                                   4
HELIX  106 106 VAL B  919  GLY B  928  1                                  10
HELIX  107 107 GLU B  929  THR B  932  1                                   4
HELIX  108 108 GLN B  933  HIS B  940  1                                   8
HELIX  109 109 ASP B  947  THR B  950  1                                   4
HELIX  110 110 LEU B  953  PHE B  960  1                                   8
HELIX  111 111 ARG B  985  LYS B  987  1                                   3
HELIX  112 112 PRO B 1031  VAL B 1037  1                                   7
HELIX  113 113 LEU B 1040  MET B 1057  1                                  18
HELIX  114 114 ASP B 1064  MET B 1074  1                                  11
HELIX  115 115 ILE B 1096  LEU B 1108  1                                  13
HELIX  116 116 ILE B 1123  ALA B 1126  1                                   4
HELIX  117 117 SER B 1127  GLU B 1129  1                                   3
HELIX  118 118 PHE B 1133  PHE B 1139  1                                   7
HELIX  119 119 THR B 1142  LYS B 1152  1                                  11
HELIX  120 120 LEU B 1161  ILE B 1167  1                                   7
HELIX  121 121 GLY B 1174  GLY B 1176  1                                   3
HELIX  122 122 MET B 1178  ARG B 1181  1                                   4
HELIX  123 123 TYR C   32  SER C   46  1                                  15
HELIX  124 124 VAL C   75  HIS C   81  1                                   7
HELIX  125 125 ILE C   82  LYS C   84  1                                   3
HELIX  126 126 ALA C  109  ASP C  111  1                                   3
HELIX  127 127 ALA C  151  ASN C  154  1                                   4
HELIX  128 128 PRO C  206  PHE C  224  1                                  19
HELIX  129 129 VAL C  225  LEU C  227  1                                   3
HELIX  130 130 ASP C  229  HIS C  233  1                                   5
HELIX  131 131 GLN C  244  GLU C  250  1                                   7
HELIX  132 132 VAL C  260  LEU C  266  1                                   7
HELIX  133 133 LYS C  267  ALA C  269  1                                   3
HELIX  134 134 VAL C  274  ALA C  278  1                                   5
HELIX  135 135 GLU C  282  LYS C  287  1                                   6
HELIX  136 136 ARG C  293  GLU C  305  1                                  13
HELIX  137 137 TYR D   32  SER D   46  1                                  15
HELIX  138 138 VAL D   75  HIS D   81  1                                   7
HELIX  139 139 ILE D   82  LYS D   84  1                                   3
HELIX  140 140 ALA D  109  ASP D  111  1                                   3
HELIX  141 141 ALA D  151  ASN D  154  1                                   4
HELIX  142 142 PRO D  206  PHE D  224  1                                  19
HELIX  143 143 VAL D  225  LEU D  227  1                                   3
HELIX  144 144 ASP D  229  HIS D  233  1                                   5
HELIX  145 145 GLN D  244  GLU D  250  1                                   7
HELIX  146 146 VAL D  260  LEU D  266  1                                   7
HELIX  147 147 LYS D  267  ALA D  269  1                                   3
HELIX  148 148 VAL D  274  ALA D  278  1                                   5
HELIX  149 149 GLU D  282  LYS D  287  1                                   6
HELIX  150 150 ARG D  293  GLU D  305  1                                  13
HELIX  151 151 PHE E   18  LEU E   26  1                                   9
HELIX  152 152 PRO E   27  ALA E   36  1                                  10
HELIX  153 153 ASN E   37  LYS E   39  1                                   3
HELIX  154 154 GLU E   47  ALA E   64  1                                  18
HELIX  155 155 SER E   67  THR E   69  1                                   3
HELIX  156 156 PHE E   73  ASN E   97  1                                  25
HELIX  157 157 ILE E  116  ASP E  118  1                                   3
HELIX  158 158 SER E  126  LYS E  141  1                                  16
HELIX  159 159 GLU E  145  GLU E  147  1                                   3
HELIX  160 160 MET E  148  ILE E  155  1                                   8
HELIX  161 161 VAL E  162  LYS E  168  1                                   7
HELIX  162 162 ARG E  173  GLU E  194  1                                  22
SHEET    1   1 1 GLN A   4  TYR A   8  0
SHEET    2   2 1 ARG A  12  SER A  16  0
SHEET    3   3 1 LEU A  62  LEU A  71  0
SHEET    4   4 1 SER A  89  ASN A 100  0
SHEET    5   5 1 GLU A 105  PRO A 117  0
SHEET    6   6 1 PHE A 125  ILE A 127  0
SHEET    7   7 1 ALA A 130  ILE A 134  0
SHEET    8   8 1 GLN A 137  ARG A 140  0
SHEET    9   9 1 SER A 143  VAL A 150  0
SHEET   10  10 1 LYS A 156  ILE A 163  0
SHEET   11  11 1 LEU A 170  THR A 174  0
SHEET   12  12 1 VAL A 180  ARG A 183  0
SHEET   13  13 1 PHE A 328  LEU A 331  0
SHEET   14  14 1 VAL A 342  PHE A 350  0
SHEET   15  15 1 VAL A 360  GLY A 365  0
SHEET   16  16 1 ARG A 407  ARG A 410  0
SHEET   17  17 1 SER A 468  PHE A 470  0
SHEET   18  18 1 ARG A 485  SER A 487  0
SHEET   19  19 1 ILE A 528  SER A 530  0
SHEET   20  20 1 THR A 545  ARG A 549  0
SHEET   21  21 1 ILE A 561  LEU A 564  0
SHEET   22  22 1 SER A 591  PHE A 596  0
SHEET   23  23 1 GLU A 599  SER A 604  0
SHEET   24  24 1 TYR A 610  ASP A 612  0
SHEET   25  25 1 GLY A 680  VAL A 685  0
SHEET   26  26 1 ASN A 689  ARG A 694  0
SHEET   27  27 1 TYR A 695  VAL A 698  0
SHEET   28  28 1 GLN A 701  LYS A 704  0
SHEET   29  29 1 LEU A 707  SER A 711  0
SHEET   30  30 1 ARG A 757  PHE A 763  0
SHEET   31  31 1 ILE A 775  SER A 778  0
SHEET   32  32 1 SER A 789  ARG A 800  0
SHEET   33  33 1 VAL A 846  PRO A 848  0
SHEET   34  34 1 VAL A 872  ASP A 874  0
SHEET   35  35 1 ILE A 886  ASN A 894  0
SHEET   36  36 1 VAL A 905  ARG A 917  0
SHEET   37  37 1 LYS A 924  GLY A 927  0
SHEET   38  38 1 LYS A 932  VAL A 934  0
SHEET   39  39 1 ILE A 935  LEU A 939  0
SHEET   40  40 1 ILE A 955  LEU A 957  0
SHEET   41  41 1 HIS A 986  ALA A 988  0
SHEET   42  42 1 SER A1031  LYS A1039  0
SHEET   43  43 1 HIS A1049  ARG A1051  0
SHEET   44  44 1 GLN A1073  GLY A1076  0
SHEET   45  45 1 MET A1140  LEU A1145  0
SHEET   46  46 1 TYR B   9  LEU B  14  0
SHEET   47  47 1 GLY B  93  GLU B  96  0
SHEET   48  48 1 VAL B 135  ASP B 138  0
SHEET   49  49 1 GLN B 167  SER B 169  0
SHEET   50  50 1 VAL B 230  VAL B 233  0
SHEET   51  51 1 MET B 241  LEU B 244  0
SHEET   52  52 1 ARG B 248  THR B 251  0
SHEET   53  53 1 GLY B 333  VAL B 336  0
SHEET   54  54 1 SER B 339  VAL B 343  0
SHEET   55  55 1 ILE B 344  VAL B 346  0
SHEET   56  56 1 GLN B 354  PRO B 358  0
SHEET   57  57 1 VAL B 410  ARG B 414  0
SHEET   58  58 1 ILE B 423  PHE B 426  0
SHEET   59  59 1 GLU B 427  VAL B 431  0
SHEET   60  60 1 ILE B 436  LEU B 438  0
SHEET   61  61 1 GLN B 454  HIS B 458  0
SHEET   62  62 1 ARG B 536  ALA B 540  0
SHEET   63  63 1 LEU B 557  THR B 561  0
SHEET   64  64 1 ILE B 824  ALA B 826  0
SHEET   65  65 1 LEU B 829  GLU B 831  0
SHEET   66  66 1 GLU B 834  GLU B 837  0
SHEET   67  67 1 VAL B 884  ILE B 886  0
SHEET   68  68 1 GLY B 976  GLU B 983  0
SHEET   69  69 1 GLN B 989  GLY B 995  0
SHEET   70  70 1 THR B 999  THR B1003  0
SHEET   71  71 1 LYS B1077  ASP B1082  0
SHEET   72  72 1 LEU B1093  ASP B1095  0
SHEET   73  73 1 THR B1115  PRO B1118  0
SHEET   74  74 1 LYS C   8  ILE C  14  0
SHEET   75  75 1 PHE C  20  GLU C  26  0
SHEET   76  76 1 PRO C  49  ILE C  58  0
SHEET   77  77 1 LEU C  87  ILE C  89  0
SHEET   78  78 1 LYS C  95  GLN C 102  0
SHEET   79  79 1 GLY C 105  THR C 108  0
SHEET   80  80 1 VAL C 118  ILE C 120  0
SHEET   81  81 1 HIS C 126  LEU C 130  0
SHEET   82  82 1 SER C 135  ARG C 146  0
SHEET   83  83 1 VAL C 163  PRO C 165  0
SHEET   84  84 1 VAL C 173  THR C 183  0
SHEET   85  85 1 TYR C 191  THR C 200  0
SHEET   86  86 1 LYS D   8  ILE D  14  0
SHEET   87  87 1 PHE D  20  GLU D  26  0
SHEET   88  88 1 PRO D  49  ILE D  58  0
SHEET   89  89 1 LEU D  87  ILE D  89  0
SHEET   90  90 1 LYS D  95  GLN D 102  0
SHEET   91  91 1 GLY D 105  THR D 108  0
SHEET   92  92 1 VAL D 118  ILE D 120  0
SHEET   93  93 1 HIS D 126  LEU D 130  0
SHEET   94  94 1 SER D 135  ARG D 146  0
SHEET   95  95 1 VAL D 163  PRO D 165  0
SHEET   96  96 1 VAL D 173  THR D 183  0
SHEET   97  97 1 TYR D 191  THR D 200  0
SHEET   98  98 1 LYS E   4  LEU E   7  0
SHEET   99  99 1 SER E  13  MET E  16  0
SHEET  100 100 1 VAL E 102  SER E 104  0
ATOM      1  N   MET A   1      38.369 -20.600 -24.190  1.00 47.36           N
ATOM      2  H   MET A   1      38.645 -21.566 -24.086  1.00 47.36           H
ATOM      3  H2  MET A   1      39.150 -20.043 -24.506  1.00 47.36           H
ATOM      4  H3  MET A   1      37.630 -20.546 -24.876  1.00 47.36           H
ATOM      5  CA  MET A   1      37.883 -20.075 -22.900  1.00 47.36           C
ATOM      6  HA  MET A   1      36.999 -20.633 -22.590  1.00 47.36           H
ATOM      7  C   MET A   1      37.464 -18.634 -23.099  1.00 47.36           C
ATOM      8  CB  MET A   1      38.932 -20.172 -21.779  1.00 47.36           C
ATOM      9  HB2 MET A   1      38.762 -19.370 -21.061  1.00 47.36           H
ATOM     10  HB3 MET A   1      39.936 -20.059 -22.186  1.00 47.36           H
ATOM     11  O   MET A   1      38.317 -17.769 -23.247  1.00 47.36           O
ATOM     12  CG  MET A   1      38.820 -21.490 -21.012  1.00 47.36           C
ATOM     13  HG2 MET A   1      37.802 -21.589 -20.634  1.00 47.36           H
ATOM     14  HG3 MET A   1      39.018 -22.325 -21.683  1.00 47.36           H
ATOM     15  SD  MET A   1      39.962 -21.578 -19.608  1.00 47.36           S
ATOM     16  CE  MET A   1      39.317 -23.067 -18.797  1.00 47.36           C
ATOM     17  HE1 MET A   1      39.399 -23.920 -19.471  1.00 47.36           H
ATOM     18  HE2 MET A   1      38.269 -22.918 -18.537  1.00 47.36           H
ATOM     19  HE3 MET A   1      39.888 -23.266 -17.891  1.00 47.36           H
ATOM     20  N   THR A   2      36.161 -18.401 -23.156  1.00 68.00           N
ATOM     21  H   THR A   2      35.491 -19.156 -23.145  1.00 68.00           H
ATOM     22  CA  THR A   2      35.526 -17.077 -23.125  1.00 68.00           C
ATOM     23  HA  THR A   2      36.032 -16.405 -23.819  1.00 68.00           H
ATOM     24  C   THR A   2      35.613 -16.475 -21.723  1.00 68.00           C
ATOM     25  CB  THR A   2      34.049 -17.217 -23.542  1.00 68.00           C
ATOM     26  HB  THR A   2      33.440 -16.469 -23.033  1.00 68.00           H
ATOM     27  O   THR A   2      35.453 -17.198 -20.750  1.00 68.00           O
ATOM     28  CG2 THR A   2      33.925 -17.005 -25.037  1.00 68.00           C
ATOM     29 HG21 THR A   2      32.885 -17.138 -25.335  1.00 68.00           H
ATOM     30 HG22 THR A   2      34.215 -15.989 -25.302  1.00 68.00           H
ATOM     31 HG23 THR A   2      34.556 -17.714 -25.574  1.00 68.00           H
ATOM     32  OG1 THR A   2      33.576 -18.517 -23.236  1.00 68.00           O
ATOM     33  HG1 THR A   2      32.726 -18.620 -23.670  1.00 68.00           H
ATOM     34  N   GLY A   3      35.894 -15.181 -21.583  1.00 74.12           N
ATOM     35  H   GLY A   3      36.019 -14.620 -22.414  1.00 74.12           H
ATOM     36  CA  GLY A   3      36.011 -14.509 -20.278  1.00 74.12           C
ATOM     37  HA2 GLY A   3      35.839 -13.443 -20.423  1.00 74.12           H
ATOM     38  HA3 GLY A   3      35.224 -14.865 -19.613  1.00 74.12           H
ATOM     39  C   GLY A   3      37.361 -14.680 -19.560  1.00 74.12           C
ATOM     40  O   GLY A   3      38.203 -15.496 -19.933  1.00 74.12           O
ATOM     41  N   GLN A   4      37.569 -13.877 -18.516  1.00 86.83           N
ATOM     42  H   GLN A   4      36.814 -13.261 -18.249  1.00 86.83           H
ATOM     43  CA  GLN A   4      38.809 -13.789 -17.737  1.00 86.83           C
ATOM     44  HA  GLN A   4      39.530 -14.512 -18.120  1.00 86.83           H
ATOM     45  C   GLN A   4      38.539 -14.113 -16.263  1.00 86.83           C
ATOM     46  CB  GLN A   4      39.423 -12.383 -17.870  1.00 86.83           C
ATOM     47  HB2 GLN A   4      40.384 -12.382 -17.356  1.00 86.83           H
ATOM     48  HB3 GLN A   4      38.772 -11.663 -17.375  1.00 86.83           H
ATOM     49  O   GLN A   4      37.528 -13.688 -15.710  1.00 86.83           O
ATOM     50  CG  GLN A   4      39.630 -11.930 -19.327  1.00 86.83           C
ATOM     51  HG2 GLN A   4      40.230 -12.671 -19.855  1.00 86.83           H
ATOM     52  HG3 GLN A   4      38.663 -11.854 -19.824  1.00 86.83           H
ATOM     53  CD  GLN A   4      40.324 -10.575 -19.442  1.00 86.83           C
ATOM     54  NE2 GLN A   4      40.313  -9.964 -20.606  1.00 86.83           N
ATOM     55 HE21 GLN A   4      40.707  -9.035 -20.611  1.00 86.83           H
ATOM     56 HE22 GLN A   4      39.749 -10.317 -21.366  1.00 86.83           H
ATOM     57  OE1 GLN A   4      40.905 -10.045 -18.510  1.00 86.83           O
ATOM     58  N   LEU A   5      39.431 -14.850 -15.599  1.00 90.85           N
ATOM     59  H   LEU A   5      40.277 -15.135 -16.070  1.00 90.85           H
ATOM     60  CA  LEU A   5      39.309 -15.133 -14.163  1.00 90.85           C
ATOM     61  HA  LEU A   5      38.259 -15.291 -13.919  1.00 90.85           H
ATOM     62  C   LEU A   5      39.791 -13.932 -13.339  1.00 90.85           C
ATOM     63  CB  LEU A   5      40.080 -16.420 -13.819  1.00 90.85           C
ATOM     64  HB2 LEU A   5      40.365 -16.402 -12.767  1.00 90.85           H
ATOM     65  HB3 LEU A   5      40.999 -16.447 -14.404  1.00 90.85           H
ATOM     66  O   LEU A   5      40.943 -13.520 -13.455  1.00 90.85           O
ATOM     67  CG  LEU A   5      39.247 -17.690 -14.079  1.00 90.85           C
ATOM     68  HG  LEU A   5      38.621 -17.540 -14.958  1.00 90.85           H
ATOM     69  CD1 LEU A   5      40.157 -18.887 -14.346  1.00 90.85           C
ATOM     70 HD11 LEU A   5      40.766 -18.699 -15.230  1.00 90.85           H
ATOM     71 HD12 LEU A   5      39.551 -19.775 -14.521  1.00 90.85           H
ATOM     72 HD13 LEU A   5      40.805 -19.062 -13.487  1.00 90.85           H
ATOM     73  CD2 LEU A   5      38.356 -18.026 -12.882  1.00 90.85           C
ATOM     74 HD21 LEU A   5      38.967 -18.325 -12.030  1.00 90.85           H
ATOM     75 HD22 LEU A   5      37.700 -18.857 -13.140  1.00 90.85           H
ATOM     76 HD23 LEU A   5      37.740 -17.168 -12.615  1.00 90.85           H
ATOM     77  N   VAL A   6      38.914 -13.402 -12.486  1.00 90.95           N
ATOM     78  H   VAL A   6      37.987 -13.803 -12.452  1.00 90.95           H
ATOM     79  CA  VAL A   6      39.173 -12.263 -11.595  1.00 90.95           C
ATOM     80  HA  VAL A   6      40.217 -11.965 -11.694  1.00 90.95           H
ATOM     81  C   VAL A   6      38.936 -12.693 -10.147  1.00 90.95           C
ATOM     82  CB  VAL A   6      38.302 -11.046 -11.971  1.00 90.95           C
ATOM     83  HB  VAL A   6      37.252 -11.295 -11.818  1.00 90.95           H
ATOM     84  O   VAL A   6      37.942 -13.357  -9.843  1.00 90.95           O
ATOM     85  CG1 VAL A   6      38.648  -9.822 -11.111  1.00 90.95           C
ATOM     86 HG11 VAL A   6      39.701  -9.565 -11.219  1.00 90.95           H
ATOM     87 HG12 VAL A   6      38.040  -8.972 -11.420  1.00 90.95           H
ATOM     88 HG13 VAL A   6      38.425 -10.018 -10.062  1.00 90.95           H
ATOM     89  CG2 VAL A   6      38.490 -10.645 -13.442  1.00 90.95           C
ATOM     90 HG21 VAL A   6      37.903  -9.753 -13.663  1.00 90.95           H
ATOM     91 HG22 VAL A   6      38.152 -11.448 -14.098  1.00 90.95           H
ATOM     92 HG23 VAL A   6      39.542 -10.442 -13.644  1.00 90.95           H
ATOM     93  N   GLN A   7      39.855 -12.329  -9.251  1.00 91.09           N
ATOM     94  H   GLN A   7      40.617 -11.738  -9.551  1.00 91.09           H
ATOM     95  CA  GLN A   7      39.753 -12.623  -7.821  1.00 91.09           C
ATOM     96  HA  GLN A   7      39.159 -13.528  -7.690  1.00 91.09           H
ATOM     97  C   GLN A   7      39.051 -11.472  -7.089  1.00 91.09           C
ATOM     98  CB  GLN A   7      41.155 -12.886  -7.245  1.00 91.09           C
ATOM     99  HB2 GLN A   7      41.697 -11.942  -7.183  1.00 91.09           H
ATOM    100  HB3 GLN A   7      41.711 -13.543  -7.913  1.00 91.09           H
ATOM    101  O   GLN A   7      39.475 -10.321  -7.194  1.00 91.09           O
ATOM    102  CG  GLN A   7      41.101 -13.521  -5.843  1.00 91.09           C
ATOM    103  HG2 GLN A   7      40.436 -12.940  -5.205  1.00 91.09           H
ATOM    104  HG3 GLN A   7      42.098 -13.488  -5.402  1.00 91.09           H
ATOM    105  CD  GLN A   7      40.641 -14.977  -5.848  1.00 91.09           C
ATOM    106  NE2 GLN A   7      40.291 -15.534  -4.711  1.00 91.09           N
ATOM    107 HE21 GLN A   7      40.019 -16.506  -4.740  1.00 91.09           H
ATOM    108 HE22 GLN A   7      40.345 -15.024  -3.841  1.00 91.09           H
ATOM    109  OE1 GLN A   7      40.623 -15.644  -6.869  1.00 91.09           O
ATOM    110  N   TYR A   8      38.016 -11.792  -6.314  1.00 89.33           N
ATOM    111  H   TYR A   8      37.754 -12.765  -6.235  1.00 89.33           H
ATOM    112  CA  TYR A   8      37.291 -10.859  -5.456  1.00 89.33           C
ATOM    113  HA  TYR A   8      37.692  -9.854  -5.586  1.00 89.33           H
ATOM    114  C   TYR A   8      37.485 -11.264  -3.990  1.00 89.33           C
ATOM    115  CB  TYR A   8      35.811 -10.815  -5.857  1.00 89.33           C
ATOM    116  HB2 TYR A   8      35.267 -10.230  -5.116  1.00 89.33           H
ATOM    117  HB3 TYR A   8      35.400 -11.824  -5.831  1.00 89.33           H
ATOM    118  O   TYR A   8      37.011 -12.304  -3.534  1.00 89.33           O
ATOM    119  CG  TYR A   8      35.561 -10.206  -7.225  1.00 89.33           C
ATOM    120  CD1 TYR A   8      35.441  -8.809  -7.362  1.00 89.33           C
ATOM    121  HD1 TYR A   8      35.519  -8.176  -6.491  1.00 89.33           H
ATOM    122  CD2 TYR A   8      35.453 -11.033  -8.360  1.00 89.33           C
ATOM    123  HD2 TYR A   8      35.564 -12.102  -8.256  1.00 89.33           H
ATOM    124  CE1 TYR A   8      35.197  -8.237  -8.626  1.00 89.33           C
ATOM    125  HE1 TYR A   8      35.087  -7.167  -8.721  1.00 89.33           H
ATOM    126  CE2 TYR A   8      35.215 -10.464  -9.626  1.00 89.33           C
ATOM    127  HE2 TYR A   8      35.150 -11.081 -10.510  1.00 89.33           H
ATOM    128  OH  TYR A   8      34.841  -8.535 -10.986  1.00 89.33           O
ATOM    129  HH  TYR A   8      34.777  -7.577 -10.948  1.00 89.33           H
ATOM    130  CZ  TYR A   8      35.081  -9.069  -9.761  1.00 89.33           C
ATOM    131  N   GLY A   9      38.221 -10.440  -3.243  1.00 85.11           N
ATOM    132  H   GLY A   9      38.627  -9.627  -3.686  1.00 85.11           H
ATOM    133  CA  GLY A   9      38.613 -10.767  -1.873  1.00 85.11           C
ATOM    134  HA2 GLY A   9      39.127  -9.919  -1.422  1.00 85.11           H
ATOM    135  HA3 GLY A   9      37.714 -10.973  -1.291  1.00 85.11           H
ATOM    136  C   GLY A   9      39.537 -11.986  -1.795  1.00 85.11           C
ATOM    137  O   GLY A   9      40.272 -12.294  -2.734  1.00 85.11           O
ATOM    138  N   ARG A  10      39.521 -12.676  -0.651  1.00 83.17           N
ATOM    139  H   ARG A  10      38.923 -12.354   0.097  1.00 83.17           H
ATOM    140  CA  ARG A  10      40.374 -13.849  -0.408  1.00 83.17           C
ATOM    141  HA  ARG A  10      41.341 -13.691  -0.884  1.00 83.17           H
ATOM    142  C   ARG A  10      39.795 -15.127  -1.017  1.00 83.17           C
ATOM    143  CB  ARG A  10      40.596 -13.989   1.107  1.00 83.17           C
ATOM    144  HB2 ARG A  10      40.854 -13.013   1.518  1.00 83.17           H
ATOM    145  HB3 ARG A  10      39.668 -14.314   1.577  1.00 83.17           H
ATOM    146  O   ARG A  10      40.537 -15.917  -1.589  1.00 83.17           O
ATOM    147  CG  ARG A  10      41.723 -14.968   1.475  1.00 83.17           C
ATOM    148  HG2 ARG A  10      42.673 -14.553   1.137  1.00 83.17           H
ATOM    149  HG3 ARG A  10      41.562 -15.936   1.001  1.00 83.17           H
ATOM    150  CD  ARG A  10      41.751 -15.153   2.997  1.00 83.17           C
ATOM    151  HD2 ARG A  10      40.937 -15.819   3.284  1.00 83.17           H
ATOM    152  HD3 ARG A  10      41.548 -14.193   3.474  1.00 83.17           H
ATOM    153  NE  ARG A  10      43.026 -15.713   3.490  1.00 83.17           N
ATOM    154  HE  ARG A  10      43.185 -16.702   3.366  1.00 83.17           H
ATOM    155  NH1 ARG A  10      43.758 -13.849   4.624  1.00 83.17           N
ATOM    156 HH11 ARG A  10      44.500 -13.389   5.133  1.00 83.17           H
ATOM    157 HH12 ARG A  10      43.041 -13.258   4.229  1.00 83.17           H
ATOM    158  NH2 ARG A  10      44.931 -15.699   4.750  1.00 83.17           N
ATOM    159 HH21 ARG A  10      44.812 -16.669   5.005  1.00 83.17           H
ATOM    160 HH22 ARG A  10      45.544 -15.127   5.313  1.00 83.17           H
ATOM    161  CZ  ARG A  10      43.888 -15.091   4.273  1.00 83.17           C
ATOM    162  N   HIS A  11      38.481 -15.314  -0.916  1.00 85.42           N
ATOM    163  H   HIS A  11      37.940 -14.604  -0.442  1.00 85.42           H
ATOM    164  CA  HIS A  11      37.851 -16.620  -1.125  1.00 85.42           C
ATOM    165  HA  HIS A  11      38.610 -17.400  -1.062  1.00 85.42           H
ATOM    166  C   HIS A  11      37.163 -16.794  -2.484  1.00 85.42           C
ATOM    167  CB  HIS A  11      36.856 -16.861   0.015  1.00 85.42           C
ATOM    168  HB2 HIS A  11      36.383 -17.834  -0.120  1.00 85.42           H
ATOM    169  HB3 HIS A  11      36.081 -16.096  -0.037  1.00 85.42           H
ATOM    170  O   HIS A  11      37.042 -17.928  -2.942  1.00 85.42           O
ATOM    171  CG  HIS A  11      37.490 -16.823   1.382  1.00 85.42           C
ATOM    172  CD2 HIS A  11      37.373 -15.817   2.303  1.00 85.42           C
ATOM    173  HD2 HIS A  11      36.794 -14.913   2.190  1.00 85.42           H
ATOM    174  ND1 HIS A  11      38.298 -17.791   1.938  1.00 85.42           N
ATOM    175  HD1 HIS A  11      38.482 -18.708   1.558  1.00 85.42           H
ATOM    176  CE1 HIS A  11      38.654 -17.378   3.167  1.00 85.42           C
ATOM    177  HE1 HIS A  11      39.236 -17.946   3.878  1.00 85.42           H
ATOM    178  NE2 HIS A  11      38.149 -16.160   3.409  1.00 85.42           N
ATOM    179  N   ARG A  12      36.705 -15.718  -3.142  1.00 88.52           N
ATOM    180  H   ARG A  12      36.871 -14.794  -2.771  1.00 88.52           H
ATOM    181  CA  ARG A  12      35.877 -15.834  -4.352  1.00 88.52           C
ATOM    182  HA  ARG A  12      35.536 -16.867  -4.422  1.00 88.52           H
ATOM    183  C   ARG A  12      36.674 -15.537  -5.623  1.00 88.52           C
ATOM    184  CB  ARG A  12      34.621 -14.949  -4.232  1.00 88.52           C
ATOM    185  HB2 ARG A  12      34.366 -14.792  -3.184  1.00 88.52           H
ATOM    186  HB3 ARG A  12      34.826 -13.969  -4.663  1.00 88.52           H
ATOM    187  O   ARG A  12      37.269 -14.471  -5.764  1.00 88.52           O
ATOM    188  CG  ARG A  12      33.416 -15.579  -4.957  1.00 88.52           C
ATOM    189  HG2 ARG A  12      32.778 -14.790  -5.355  1.00 88.52           H
ATOM    190  HG3 ARG A  12      33.764 -16.163  -5.809  1.00 88.52           H
ATOM    191  CD  ARG A  12      32.580 -16.478  -4.036  1.00 88.52           C
ATOM    192  HD2 ARG A  12      31.923 -17.084  -4.660  1.00 88.52           H
ATOM    193  HD3 ARG A  12      33.238 -17.144  -3.478  1.00 88.52           H
ATOM    194  NE  ARG A  12      31.751 -15.693  -3.108  1.00 88.52           N
ATOM    195  HE  ARG A  12      31.610 -14.716  -3.322  1.00 88.52           H
ATOM    196  NH1 ARG A  12      30.603 -17.453  -2.176  1.00 88.52           N
ATOM    197 HH11 ARG A  12      31.007 -18.121  -2.816  1.00 88.52           H
ATOM    198 HH12 ARG A  12      29.808 -17.735  -1.621  1.00 88.52           H
ATOM    199  NH2 ARG A  12      30.162 -15.439  -1.504  1.00 88.52           N
ATOM    200 HH21 ARG A  12      29.403 -15.899  -1.022  1.00 88.52           H
ATOM    201 HH22 ARG A  12      30.446 -14.512  -1.220  1.00 88.52           H
ATOM    202  CZ  ARG A  12      30.865 -16.187  -2.272  1.00 88.52           C
ATOM    203  N   GLN A  13      36.624 -16.456  -6.585  1.00 92.27           N
ATOM    204  H   GLN A  13      36.130 -17.318  -6.402  1.00 92.27           H
ATOM    205  CA  GLN A  13      37.123 -16.242  -7.943  1.00 92.27           C
ATOM    206  HA  GLN A  13      37.568 -15.249  -8.009  1.00 92.27           H
ATOM    207  C   GLN A  13      35.951 -16.307  -8.926  1.00 92.27           C
ATOM    208  CB  GLN A  13      38.215 -17.271  -8.270  1.00 92.27           C
ATOM    209  HB2 GLN A  13      38.841 -17.425  -7.391  1.00 92.27           H
ATOM    210  HB3 GLN A  13      37.759 -18.226  -8.531  1.00 92.27           H
ATOM    211  O   GLN A  13      35.176 -17.264  -8.899  1.00 92.27           O
ATOM    212  CG  GLN A  13      39.102 -16.780  -9.422  1.00 92.27           C
ATOM    213  HG2 GLN A  13      38.502 -16.672 -10.326  1.00 92.27           H
ATOM    214  HG3 GLN A  13      39.503 -15.797  -9.174  1.00 92.27           H
ATOM    215  CD  GLN A  13      40.267 -17.723  -9.713  1.00 92.27           C
ATOM    216  NE2 GLN A  13      41.353 -17.226 -10.263  1.00 92.27           N
ATOM    217 HE21 GLN A  13      41.457 -16.226 -10.354  1.00 92.27           H
ATOM    218 HE22 GLN A  13      42.109 -17.886 -10.385  1.00 92.27           H
ATOM    219  OE1 GLN A  13      40.223 -18.923  -9.511  1.00 92.27           O
ATOM    220  N   ARG A  14      35.802 -15.293  -9.785  1.00 94.46           N
ATOM    221  H   ARG A  14      36.496 -14.559  -9.782  1.00 94.46           H
ATOM    222  CA  ARG A  14      34.718 -15.217 -10.776  1.00 94.46           C
ATOM    223  HA  ARG A  14      34.134 -16.136 -10.720  1.00 94.46           H
ATOM    224  C   ARG A  14      35.265 -15.139 -12.198  1.00 94.46           C
ATOM    225  CB  ARG A  14      33.764 -14.043 -10.479  1.00 94.46           C
ATOM    226  HB2 ARG A  14      33.024 -14.000 -11.278  1.00 94.46           H
ATOM    227  HB3 ARG A  14      34.330 -13.112 -10.493  1.00 94.46           H
ATOM    228  O   ARG A  14      36.292 -14.510 -12.444  1.00 94.46           O
ATOM    229  CG  ARG A  14      33.017 -14.161  -9.138  1.00 94.46           C
ATOM    230  HG2 ARG A  14      32.549 -15.144  -9.085  1.00 94.46           H
ATOM    231  HG3 ARG A  14      33.720 -14.065  -8.310  1.00 94.46           H
ATOM    232  CD  ARG A  14      31.925 -13.086  -9.004  1.00 94.46           C
ATOM    233  HD2 ARG A  14      32.404 -12.110  -8.933  1.00 94.46           H
ATOM    234  HD3 ARG A  14      31.304 -13.091  -9.900  1.00 94.46           H
ATOM    235  NE  ARG A  14      31.086 -13.290  -7.806  1.00 94.46           N
ATOM    236  HE  ARG A  14      31.470 -12.991  -6.922  1.00 94.46           H
ATOM    237  NH1 ARG A  14      29.158 -14.114  -8.806  1.00 94.46           N
ATOM    238 HH11 ARG A  14      28.270 -14.567  -8.645  1.00 94.46           H
ATOM    239 HH12 ARG A  14      29.496 -13.969  -9.746  1.00 94.46           H
ATOM    240  NH2 ARG A  14      29.269 -13.989  -6.621  1.00 94.46           N
ATOM    241 HH21 ARG A  14      29.765 -13.789  -5.764  1.00 94.46           H
ATOM    242 HH22 ARG A  14      28.365 -14.438  -6.598  1.00 94.46           H
ATOM    243  CZ  ARG A  14      29.857 -13.780  -7.756  1.00 94.46           C
ATOM    244  N   ARG A  15      34.550 -15.737 -13.153  1.00 93.75           N
ATOM    245  H   ARG A  15      33.738 -16.260 -12.857  1.00 93.75           H
ATOM    246  CA  ARG A  15      34.778 -15.567 -14.595  1.00 93.75           C
ATOM    247  HA  ARG A  15      35.846 -15.444 -14.775  1.00 93.75           H
ATOM    248  C   ARG A  15      34.067 -14.292 -15.051  1.00 93.75           C
ATOM    249  CB  ARG A  15      34.302 -16.832 -15.331  1.00 93.75           C
ATOM    250  HB2 ARG A  15      34.654 -17.698 -14.770  1.00 93.75           H
ATOM    251  HB3 ARG A  15      33.213 -16.865 -15.337  1.00 93.75           H
ATOM    252  O   ARG A  15      32.840 -14.257 -15.120  1.00 93.75           O
ATOM    253  CG  ARG A  15      34.829 -16.962 -16.772  1.00 93.75           C
ATOM    254  HG2 ARG A  15      34.465 -16.137 -17.385  1.00 93.75           H
ATOM    255  HG3 ARG A  15      35.919 -16.949 -16.756  1.00 93.75           H
ATOM    256  CD  ARG A  15      34.339 -18.302 -17.349  1.00 93.75           C
ATOM    257  HD2 ARG A  15      34.483 -19.082 -16.601  1.00 93.75           H
ATOM    258  HD3 ARG A  15      33.274 -18.222 -17.564  1.00 93.75           H
ATOM    259  NE  ARG A  15      35.048 -18.709 -18.574  1.00 93.75           N
ATOM    260  HE  ARG A  15      35.536 -17.986 -19.081  1.00 93.75           H
ATOM    261  NH1 ARG A  15      34.039 -20.766 -18.919  1.00 93.75           N
ATOM    262 HH11 ARG A  15      33.809 -21.478 -19.597  1.00 93.75           H
ATOM    263 HH12 ARG A  15      33.493 -20.695 -18.072  1.00 93.75           H
ATOM    264  NH2 ARG A  15      35.347 -19.966 -20.459  1.00 93.75           N
ATOM    265 HH21 ARG A  15      34.929 -20.743 -20.950  1.00 93.75           H
ATOM    266 HH22 ARG A  15      35.503 -19.083 -20.923  1.00 93.75           H
ATOM    267  CZ  ARG A  15      34.829 -19.807 -19.284  1.00 93.75           C
ATOM    268  N   SER A  16      34.836 -13.237 -15.287  1.00 94.17           N
ATOM    269  H   SER A  16      35.836 -13.362 -15.222  1.00 94.17           H
ATOM    270  CA  SER A  16      34.351 -11.957 -15.794  1.00 94.17           C
ATOM    271  HA  SER A  16      33.363 -11.763 -15.375  1.00 94.17           H
ATOM    272  C   SER A  16      34.249 -11.981 -17.317  1.00 94.17           C
ATOM    273  CB  SER A  16      35.270 -10.822 -15.344  1.00 94.17           C
ATOM    274  HB2 SER A  16      36.271 -10.988 -15.741  1.00 94.17           H
ATOM    275  HB3 SER A  16      35.315 -10.799 -14.255  1.00 94.17           H
ATOM    276  O   SER A  16      35.181 -12.419 -17.993  1.00 94.17           O
ATOM    277  OG  SER A  16      34.771  -9.589 -15.823  1.00 94.17           O
ATOM    278  HG  SER A  16      35.398  -8.897 -15.598  1.00 94.17           H
ATOM    279  N   TYR A  17      33.140 -11.474 -17.853  1.00 92.80           N
ATOM    280  H   TYR A  17      32.401 -11.189 -17.226  1.00 92.80           H
ATOM    281  CA  TYR A  17      32.942 -11.269 -19.294  1.00 92.80           C
ATOM    282  HA  TYR A  17      33.657 -11.888 -19.836  1.00 92.80           H
ATOM    283  C   TYR A  17      33.239  -9.828 -19.747  1.00 92.80           C
ATOM    284  CB  TYR A  17      31.548 -11.763 -19.701  1.00 92.80           C
ATOM    285  HB2 TYR A  17      31.357 -11.484 -20.738  1.00 92.80           H
ATOM    286  HB3 TYR A  17      30.793 -11.270 -19.088  1.00 92.80           H
ATOM    287  O   TYR A  17      33.023  -9.502 -20.912  1.00 92.80           O
ATOM    288  CG  TYR A  17      31.403 -13.268 -19.583  1.00 92.80           C
ATOM    289  CD1 TYR A  17      31.715 -14.094 -20.683  1.00 92.80           C
ATOM    290  HD1 TYR A  17      32.007 -13.652 -21.624  1.00 92.80           H
ATOM    291  CD2 TYR A  17      30.991 -13.846 -18.366  1.00 92.80           C
ATOM    292  HD2 TYR A  17      30.767 -13.215 -17.519  1.00 92.80           H
ATOM    293  CE1 TYR A  17      31.616 -15.494 -20.567  1.00 92.80           C
ATOM    294  HE1 TYR A  17      31.812 -16.141 -21.409  1.00 92.80           H
ATOM    295  CE2 TYR A  17      30.897 -15.246 -18.254  1.00 92.80           C
ATOM    296  HE2 TYR A  17      30.614 -15.717 -17.323  1.00 92.80           H
ATOM    297  OH  TYR A  17      31.110 -17.417 -19.224  1.00 92.80           O
ATOM    298  HH  TYR A  17      30.506 -17.686 -18.528  1.00 92.80           H
ATOM    299  CZ  TYR A  17      31.200 -16.070 -19.352  1.00 92.80           C
ATOM    300  N   ALA A  18      33.778  -8.989 -18.851  1.00 89.99           N
ATOM    301  H   ALA A  18      33.963  -9.331 -17.919  1.00 89.99           H
ATOM    302  CA  ALA A  18      34.175  -7.619 -19.168  1.00 89.99           C
ATOM    303  HA  ALA A  18      33.288  -7.062 -19.468  1.00 89.99           H
ATOM    304  C   ALA A  18      35.192  -7.586 -20.318  1.00 89.99           C
ATOM    305  CB  ALA A  18      34.775  -6.959 -17.920  1.00 89.99           C
ATOM    306  HB1 ALA A  18      34.136  -7.133 -17.055  1.00 89.99           H
ATOM    307  HB2 ALA A  18      34.874  -5.887 -18.092  1.00 89.99           H
ATOM    308  HB3 ALA A  18      35.760  -7.380 -17.717  1.00 89.99           H
ATOM    309  O   ALA A  18      36.181  -8.328 -20.312  1.00 89.99           O
ATOM    310  N   ARG A  19      34.974  -6.694 -21.285  1.00 84.80           N
ATOM    311  H   ARG A  19      34.170  -6.090 -21.185  1.00 84.80           H
ATOM    312  CA  ARG A  19      35.872  -6.478 -22.429  1.00 84.80           C
ATOM    313  HA  ARG A  19      36.611  -7.278 -22.470  1.00 84.80           H
ATOM    314  C   ARG A  19      36.662  -5.182 -22.280  1.00 84.80           C
ATOM    315  CB  ARG A  19      35.058  -6.495 -23.732  1.00 84.80           C
ATOM    316  HB2 ARG A  19      34.345  -5.671 -23.718  1.00 84.80           H
ATOM    317  HB3 ARG A  19      35.740  -6.347 -24.569  1.00 84.80           H
ATOM    318  O   ARG A  19      37.772  -5.081 -22.799  1.00 84.80           O
ATOM    319  CG  ARG A  19      34.295  -7.817 -23.936  1.00 84.80           C
ATOM    320  HG2 ARG A  19      34.995  -8.652 -23.896  1.00 84.80           H
ATOM    321  HG3 ARG A  19      33.557  -7.938 -23.143  1.00 84.80           H
ATOM    322  CD  ARG A  19      33.565  -7.827 -25.285  1.00 84.80           C
ATOM    323  HD2 ARG A  19      34.310  -7.738 -26.075  1.00 84.80           H
ATOM    324  HD3 ARG A  19      32.899  -6.965 -25.318  1.00 84.80           H
ATOM    325  NE  ARG A  19      32.768  -9.061 -25.470  1.00 84.80           N
ATOM    326  HE  ARG A  19      32.507  -9.566 -24.634  1.00 84.80           H
ATOM    327  NH1 ARG A  19      32.568  -9.010 -27.752  1.00 84.80           N
ATOM    328 HH11 ARG A  19      33.228  -8.245 -27.764  1.00 84.80           H
ATOM    329 HH12 ARG A  19      32.331  -9.538 -28.579  1.00 84.80           H
ATOM    330  NH2 ARG A  19      31.672 -10.702 -26.639  1.00 84.80           N
ATOM    331 HH21 ARG A  19      31.497 -11.228 -27.483  1.00 84.80           H
ATOM    332 HH22 ARG A  19      31.434 -11.213 -25.801  1.00 84.80           H
ATOM    333  CZ  ARG A  19      32.336  -9.585 -26.605  1.00 84.80           C
ATOM    334  N   ILE A  20      36.110  -4.196 -21.576  1.00 82.85           N
ATOM    335  H   ILE A  20      35.194  -4.350 -21.179  1.00 82.85           H
ATOM    336  CA  ILE A  20      36.732  -2.890 -21.371  1.00 82.85           C
ATOM    337  HA  ILE A  20      37.367  -2.679 -22.232  1.00 82.85           H
ATOM    338  C   ILE A  20      37.618  -2.944 -20.119  1.00 82.85           C
ATOM    339  CB  ILE A  20      35.666  -1.770 -21.301  1.00 82.85           C
ATOM    340  HB  ILE A  20      35.122  -1.878 -20.362  1.00 82.85           H
ATOM    341  O   ILE A  20      37.165  -3.263 -19.021  1.00 82.85           O
ATOM    342  CG1 ILE A  20      34.645  -1.837 -22.467  1.00 82.85           C
ATOM    343 HG12 ILE A  20      35.135  -1.563 -23.400  1.00 82.85           H
ATOM    344 HG13 ILE A  20      34.264  -2.852 -22.584  1.00 82.85           H
ATOM    345  CG2 ILE A  20      36.373  -0.399 -21.320  1.00 82.85           C
ATOM    346 HG21 ILE A  20      37.077  -0.323 -20.491  1.00 82.85           H
ATOM    347 HG22 ILE A  20      36.904  -0.260 -22.261  1.00 82.85           H
ATOM    348 HG23 ILE A  20      35.645   0.403 -21.199  1.00 82.85           H
ATOM    349  CD1 ILE A  20      33.416  -0.942 -22.260  1.00 82.85           C
ATOM    350 HD11 ILE A  20      32.701  -1.122 -23.062  1.00 82.85           H
ATOM    351 HD12 ILE A  20      32.944  -1.185 -21.308  1.00 82.85           H
ATOM    352 HD13 ILE A  20      33.697   0.111 -22.273  1.00 82.85           H
ATOM    353  N   SER A  21      38.897  -2.598 -20.271  1.00 78.50           N
ATOM    354  H   SER A  21      39.220  -2.367 -21.199  1.00 78.50           H
ATOM    355  CA  SER A  21      39.808  -2.402 -19.139  1.00 78.50           C
ATOM    356  HA  SER A  21      39.717  -3.251 -18.461  1.00 78.50           H
ATOM    357  C   SER A  21      39.430  -1.127 -18.379  1.00 78.50           C
ATOM    358  CB  SER A  21      41.255  -2.348 -19.643  1.00 78.50           C
ATOM    359  HB2 SER A  21      41.291  -1.738 -20.546  1.00 78.50           H
ATOM    360  HB3 SER A  21      41.587  -3.355 -19.895  1.00 78.50           H
ATOM    361  O   SER A  21      39.518  -0.018 -18.911  1.00 78.50           O
ATOM    362  OG  SER A  21      42.141  -1.773 -18.702  1.00 78.50           O
ATOM    363  HG  SER A  21      42.079  -2.248 -17.870  1.00 78.50           H
ATOM    364  N   GLU A  22      39.019  -1.277 -17.121  1.00 77.89           N
ATOM    365  H   GLU A  22      38.883  -2.208 -16.752  1.00 77.89           H
ATOM    366  CA  GLU A  22      38.702  -0.138 -16.264  1.00 77.89           C
ATOM    367  HA  GLU A  22      38.183   0.607 -16.866  1.00 77.89           H
ATOM    368  C   GLU A  22      39.977   0.502 -15.717  1.00 77.89           C
ATOM    369  CB  GLU A  22      37.756  -0.538 -15.131  1.00 77.89           C
ATOM    370  HB2 GLU A  22      38.215  -1.309 -14.514  1.00 77.89           H
ATOM    371  HB3 GLU A  22      37.563   0.344 -14.519  1.00 77.89           H
ATOM    372  O   GLU A  22      40.775  -0.131 -15.032  1.00 77.89           O
ATOM    373  CG  GLU A  22      36.431  -1.049 -15.704  1.00 77.89           C
ATOM    374  HG2 GLU A  22      36.585  -2.022 -16.170  1.00 77.89           H
ATOM    375  HG3 GLU A  22      36.087  -0.350 -16.467  1.00 77.89           H
ATOM    376  CD  GLU A  22      35.356  -1.171 -14.634  1.00 77.89           C
ATOM    377  OE1 GLU A  22      34.163  -1.004 -14.982  1.00 77.89           O
ATOM    378  OE2 GLU A  22      35.666  -1.413 -13.444  1.00 77.89           O
ATOM    379  N   VAL A  23      40.163   1.786 -16.022  1.00 76.64           N
ATOM    380  H   VAL A  23      39.505   2.212 -16.659  1.00 76.64           H
ATOM    381  CA  VAL A  23      41.373   2.541 -15.649  1.00 76.64           C
ATOM    382  HA  VAL A  23      42.221   1.857 -15.679  1.00 76.64           H
ATOM    383  C   VAL A  23      41.291   3.099 -14.224  1.00 76.64           C
ATOM    384  CB  VAL A  23      41.637   3.685 -16.653  1.00 76.64           C
ATOM    385  HB  VAL A  23      41.026   4.546 -16.382  1.00 76.64           H
ATOM    386  O   VAL A  23      42.306   3.470 -13.639  1.00 76.64           O
ATOM    387  CG1 VAL A  23      43.112   4.111 -16.654  1.00 76.64           C
ATOM    388 HG11 VAL A  23      43.267   4.930 -17.357  1.00 76.64           H
ATOM    389 HG12 VAL A  23      43.742   3.267 -16.932  1.00 76.64           H
ATOM    390 HG13 VAL A  23      43.405   4.461 -15.664  1.00 76.64           H
ATOM    391  CG2 VAL A  23      41.285   3.311 -18.101  1.00 76.64           C
ATOM    392 HG21 VAL A  23      40.207   3.207 -18.221  1.00 76.64           H
ATOM    393 HG22 VAL A  23      41.765   2.368 -18.366  1.00 76.64           H
ATOM    394 HG23 VAL A  23      41.636   4.089 -18.778  1.00 76.64           H
ATOM    395  N   LEU A  24      40.079   3.199 -13.672  1.00 80.77           N
ATOM    396  H   LEU A  24      39.306   2.765 -14.155  1.00 80.77           H
ATOM    397  CA  LEU A  24      39.809   3.789 -12.366  1.00 80.77           C
ATOM    398  HA  LEU A  24      40.752   4.049 -11.886  1.00 80.77           H
ATOM    399  C   LEU A  24      39.081   2.782 -11.481  1.00 80.77           C
ATOM    400  CB  LEU A  24      38.977   5.068 -12.560  1.00 80.77           C
ATOM    401  HB2 LEU A  24      37.977   4.771 -12.877  1.00 80.77           H
ATOM    402  HB3 LEU A  24      39.417   5.649 -13.371  1.00 80.77           H
ATOM    403  O   LEU A  24      37.979   2.337 -11.813  1.00 80.77           O
ATOM    404  CG  LEU A  24      38.860   5.948 -11.300  1.00 80.77           C
ATOM    405  HG  LEU A  24      38.607   5.312 -10.451  1.00 80.77           H
ATOM    406  CD1 LEU A  24      40.138   6.720 -10.960  1.00 80.77           C
ATOM    407 HD11 LEU A  24      40.988   6.038 -10.922  1.00 80.77           H
ATOM    408 HD12 LEU A  24      40.328   7.500 -11.697  1.00 80.77           H
ATOM    409 HD13 LEU A  24      40.024   7.179  -9.978  1.00 80.77           H
ATOM    410  CD2 LEU A  24      37.734   6.969 -11.467  1.00 80.77           C
ATOM    411 HD21 LEU A  24      36.816   6.452 -11.746  1.00 80.77           H
ATOM    412 HD22 LEU A  24      37.572   7.493 -10.525  1.00 80.77           H
ATOM    413 HD23 LEU A  24      37.985   7.682 -12.253  1.00 80.77           H
ATOM    414  N   GLU A  25      39.670   2.484 -10.326  1.00 81.58           N
ATOM    415  H   GLU A  25      40.588   2.851 -10.121  1.00 81.58           H
ATOM    416  CA  GLU A  25      38.971   1.756  -9.271  1.00 81.58           C
ATOM    417  HA  GLU A  25      38.524   0.863  -9.706  1.00 81.58           H
ATOM    418  C   GLU A  25      37.831   2.594  -8.684  1.00 81.58           C
ATOM    419  CB  GLU A  25      39.933   1.314  -8.162  1.00 81.58           C
ATOM    420  HB2 GLU A  25      40.585   2.144  -7.891  1.00 81.58           H
ATOM    421  HB3 GLU A  25      39.345   1.035  -7.288  1.00 81.58           H
ATOM    422  O   GLU A  25      37.853   3.829  -8.684  1.00 81.58           O
ATOM    423  CG  GLU A  25      40.765   0.093  -8.579  1.00 81.58           C
ATOM    424  HG2 GLU A  25      40.089  -0.673  -8.958  1.00 81.58           H
ATOM    425  HG3 GLU A  25      41.438   0.383  -9.386  1.00 81.58           H
ATOM    426  CD  GLU A  25      41.582  -0.489  -7.413  1.00 81.58           C
ATOM    427  OE1 GLU A  25      41.980  -1.668  -7.525  1.00 81.58           O
ATOM    428  OE2 GLU A  25      41.813   0.242  -6.421  1.00 81.58           O
ATOM    429  N   LEU A  26      36.813   1.907  -8.169  1.00 88.68           N
ATOM    430  H   LEU A  26      36.879   0.900  -8.124  1.00 88.68           H
ATOM    431  CA  LEU A  26      35.705   2.566  -7.494  1.00 88.68           C
ATOM    432  HA  LEU A  26      35.260   3.258  -8.209  1.00 88.68           H
ATOM    433  C   LEU A  26      36.206   3.348  -6.270  1.00 88.68           C
ATOM    434  CB  LEU A  26      34.654   1.531  -7.087  1.00 88.68           C
ATOM    435  HB2 LEU A  26      34.052   1.921  -6.266  1.00 88.68           H
ATOM    436  HB3 LEU A  26      35.163   0.640  -6.718  1.00 88.68           H
ATOM    437  O   LEU A  26      36.963   2.809  -5.461  1.00 88.68           O
ATOM    438  CG  LEU A  26      33.741   1.195  -8.275  1.00 88.68           C
ATOM    439  HG  LEU A  26      34.249   1.421  -9.213  1.00 88.68           H
ATOM    440  CD1 LEU A  26      33.438  -0.292  -8.277  1.00 88.68           C
ATOM    441 HD11 LEU A  26      32.757  -0.525  -9.096  1.00 88.68           H
ATOM    442 HD12 LEU A  26      34.361  -0.852  -8.426  1.00 88.68           H
ATOM    443 HD13 LEU A  26      33.007  -0.576  -7.317  1.00 88.68           H
ATOM    444  CD2 LEU A  26      32.437   1.995  -8.215  1.00 88.68           C
ATOM    445 HD21 LEU A  26      31.888   1.744  -7.307  1.00 88.68           H
ATOM    446 HD22 LEU A  26      31.832   1.751  -9.088  1.00 88.68           H
ATOM    447 HD23 LEU A  26      32.662   3.061  -8.228  1.00 88.68           H
ATOM    448  N   PRO A  27      35.776   4.608  -6.104  1.00 88.03           N
ATOM    449  CA  PRO A  27      36.066   5.362  -4.895  1.00 88.03           C
ATOM    450  HA  PRO A  27      37.135   5.331  -4.685  1.00 88.03           H
ATOM    451  C   PRO A  27      35.308   4.776  -3.696  1.00 88.03           C
ATOM    452  CB  PRO A  27      35.643   6.798  -5.215  1.00 88.03           C
ATOM    453  HB2 PRO A  27      36.474   7.319  -5.691  1.00 88.03           H
ATOM    454  HB3 PRO A  27      35.311   7.341  -4.331  1.00 88.03           H
ATOM    455  O   PRO A  27      34.285   4.111  -3.862  1.00 88.03           O
ATOM    456  CG  PRO A  27      34.512   6.619  -6.230  1.00 88.03           C
ATOM    457  HG2 PRO A  27      33.577   6.430  -5.702  1.00 88.03           H
ATOM    458  HG3 PRO A  27      34.412   7.484  -6.886  1.00 88.03           H
ATOM    459  CD  PRO A  27      34.918   5.368  -7.001  1.00 88.03           C
ATOM    460  HD2 PRO A  27      35.484   5.644  -7.891  1.00 88.03           H
ATOM    461  HD3 PRO A  27      34.027   4.804  -7.276  1.00 88.03           H
ATOM    462  N   ASN A  28      35.772   5.096  -2.484  1.00 90.20           N
ATOM    463  H   ASN A  28      36.603   5.666  -2.417  1.00 90.20           H
ATOM    464  CA  ASN A  28      35.113   4.675  -1.247  1.00 90.20           C
ATOM    465  HA  ASN A  28      35.109   3.586  -1.213  1.00 90.20           H
ATOM    466  C   ASN A  28      33.655   5.151  -1.227  1.00 90.20           C
ATOM    467  CB  ASN A  28      35.911   5.200  -0.042  1.00 90.20           C
ATOM    468  HB2 ASN A  28      36.933   4.826  -0.111  1.00 90.20           H
ATOM    469  HB3 ASN A  28      35.933   6.289  -0.062  1.00 90.20           H
ATOM    470  O   ASN A  28      33.365   6.354  -1.282  1.00 90.20           O
ATOM    471  CG  ASN A  28      35.336   4.754   1.295  1.00 90.20           C
ATOM    472  ND2 ASN A  28      36.064   4.937   2.370  1.00 90.20           N
ATOM    473 HD21 ASN A  28      37.004   5.299   2.299  1.00 90.20           H
ATOM    474 HD22 ASN A  28      35.667   4.560   3.219  1.00 90.20           H
ATOM    475  OD1 ASN A  28      34.222   4.286   1.424  1.00 90.20           O
ATOM    476  N   LEU A  29      32.724   4.203  -1.128  1.00 92.94           N
ATOM    477  H   LEU A  29      33.026   3.242  -1.065  1.00 92.94           H
ATOM    478  CA  LEU A  29      31.322   4.501  -1.369  1.00 92.94           C
ATOM    479  HA  LEU A  29      31.336   5.117  -2.267  1.00 92.94           H
ATOM    480  C   LEU A  29      30.648   5.348  -0.266  1.00 92.94           C
ATOM    481  CB  LEU A  29      30.552   3.209  -1.686  1.00 92.94           C
ATOM    482  HB2 LEU A  29      29.493   3.447  -1.786  1.00 92.94           H
ATOM    483  HB3 LEU A  29      30.666   2.532  -0.840  1.00 92.94           H
ATOM    484  O   LEU A  29      29.566   5.892  -0.507  1.00 92.94           O
ATOM    485  CG  LEU A  29      30.996   2.475  -2.969  1.00 92.94           C
ATOM    486  HG  LEU A  29      32.066   2.269  -2.936  1.00 92.94           H
ATOM    487  CD1 LEU A  29      30.248   1.147  -3.073  1.00 92.94           C
ATOM    488 HD11 LEU A  29      30.626   0.587  -3.929  1.00 92.94           H
ATOM    489 HD12 LEU A  29      30.426   0.552  -2.177  1.00 92.94           H
ATOM    490 HD13 LEU A  29      29.180   1.320  -3.202  1.00 92.94           H
ATOM    491  CD2 LEU A  29      30.670   3.266  -4.242  1.00 92.94           C
ATOM    492 HD21 LEU A  29      29.610   3.518  -4.280  1.00 92.94           H
ATOM    493 HD22 LEU A  29      30.931   2.663  -5.112  1.00 92.94           H
ATOM    494 HD23 LEU A  29      31.287   4.163  -4.281  1.00 92.94           H
ATOM    495  N   ILE A  30      31.276   5.520   0.901  1.00 92.49           N
ATOM    496  H   ILE A  30      32.135   5.006   1.039  1.00 92.49           H
ATOM    497  CA  ILE A  30      30.764   6.335   2.022  1.00 92.49           C
ATOM    498  HA  ILE A  30      29.746   6.637   1.779  1.00 92.49           H
ATOM    499  C   ILE A  30      31.504   7.675   2.222  1.00 92.49           C
ATOM    500  CB  ILE A  30      30.657   5.493   3.316  1.00 92.49           C
ATOM    501  HB  ILE A  30      30.397   6.160   4.138  1.00 92.49           H
ATOM    502  O   ILE A  30      31.195   8.414   3.160  1.00 92.49           O
ATOM    503  CG1 ILE A  30      31.992   4.796   3.657  1.00 92.49           C
ATOM    504 HG12 ILE A  30      32.802   5.521   3.575  1.00 92.49           H
ATOM    505 HG13 ILE A  30      32.173   3.990   2.947  1.00 92.49           H
ATOM    506  CG2 ILE A  30      29.511   4.472   3.181  1.00 92.49           C
ATOM    507 HG21 ILE A  30      29.764   3.719   2.435  1.00 92.49           H
ATOM    508 HG22 ILE A  30      28.587   4.972   2.891  1.00 92.49           H
ATOM    509 HG23 ILE A  30      29.350   3.963   4.132  1.00 92.49           H
ATOM    510  CD1 ILE A  30      32.041   4.196   5.066  1.00 92.49           C
ATOM    511 HD11 ILE A  30      31.323   3.382   5.161  1.00 92.49           H
ATOM    512 HD12 ILE A  30      31.822   4.964   5.808  1.00 92.49           H
ATOM    513 HD13 ILE A  30      33.038   3.798   5.253  1.00 92.49           H
ATOM    514  N   GLU A  31      32.416   8.049   1.312  1.00 91.95           N
ATOM    515  H   GLU A  31      32.625   7.405   0.563  1.00 91.95           H
ATOM    516  CA  GLU A  31      33.205   9.299   1.364  1.00 91.95           C
ATOM    517  HA  GLU A  31      33.869   9.268   2.229  1.00 91.95           H
ATOM    518  C   GLU A  31      32.341  10.565   1.505  1.00 91.95           C
ATOM    519  CB  GLU A  31      34.075   9.375   0.091  1.00 91.95           C
ATOM    520  HB2 GLU A  31      34.728   8.503   0.082  1.00 91.95           H
ATOM    521  HB3 GLU A  31      33.424   9.323  -0.782  1.00 91.95           H
ATOM    522  O   GLU A  31      32.728  11.516   2.186  1.00 91.95           O
ATOM    523  CG  GLU A  31      34.947  10.643  -0.028  1.00 91.95           C
ATOM    524  HG2 GLU A  31      35.598  10.699   0.844  1.00 91.95           H
ATOM    525  HG3 GLU A  31      34.301  11.521  -0.030  1.00 91.95           H
ATOM    526  CD  GLU A  31      35.811  10.674  -1.307  1.00 91.95           C
ATOM    527  OE1 GLU A  31      36.221  11.767  -1.759  1.00 91.95           O
ATOM    528  OE2 GLU A  31      36.106   9.614  -1.905  1.00 91.95           O
ATOM    529  N   ILE A  32      31.146  10.583   0.907  1.00 91.66           N
ATOM    530  H   ILE A  32      30.879   9.766   0.376  1.00 91.66           H
ATOM    531  CA  ILE A  32      30.235  11.737   0.950  1.00 91.66           C
ATOM    532  HA  ILE A  32      30.781  12.595   0.558  1.00 91.66           H
ATOM    533  C   ILE A  32      29.796  12.111   2.378  1.00 91.66           C
ATOM    534  CB  ILE A  32      29.027  11.477   0.021  1.00 91.66           C
ATOM    535  HB  ILE A  32      29.423  11.199  -0.956  1.00 91.66           H
ATOM    536  O   ILE A  32      29.579  13.288   2.667  1.00 91.66           O
ATOM    537  CG1 ILE A  32      28.206  12.772  -0.160  1.00 91.66           C
ATOM    538 HG12 ILE A  32      27.707  13.024   0.776  1.00 91.66           H
ATOM    539 HG13 ILE A  32      28.883  13.588  -0.413  1.00 91.66           H
ATOM    540  CG2 ILE A  32      28.141  10.318   0.522  1.00 91.66           C
ATOM    541 HG21 ILE A  32      28.747   9.449   0.778  1.00 91.66           H
ATOM    542 HG22 ILE A  32      27.571  10.630   1.398  1.00 91.66           H
ATOM    543 HG23 ILE A  32      27.443  10.015  -0.259  1.00 91.66           H
ATOM    544  CD1 ILE A  32      27.144  12.687  -1.260  1.00 91.66           C
ATOM    545 HD11 ILE A  32      27.623  12.482  -2.217  1.00 91.66           H
ATOM    546 HD12 ILE A  32      26.623  13.642  -1.323  1.00 91.66           H
ATOM    547 HD13 ILE A  32      26.413  11.909  -1.034  1.00 91.66           H
ATOM    548  N   GLN A  33      29.678  11.127   3.275  1.00 95.23           N
ATOM    549  H   GLN A  33      29.987  10.204   3.008  1.00 95.23           H
ATOM    550  CA  GLN A  33      29.292  11.345   4.673  1.00 95.23           C
ATOM    551  HA  GLN A  33      28.577  12.165   4.739  1.00 95.23           H
ATOM    552  C   GLN A  33      30.519  11.735   5.502  1.00 95.23           C
ATOM    553  CB  GLN A  33      28.631  10.071   5.237  1.00 95.23           C
ATOM    554  HB2 GLN A  33      28.548  10.157   6.320  1.00 95.23           H
ATOM    555  HB3 GLN A  33      29.286   9.222   5.039  1.00 95.23           H
ATOM    556  O   GLN A  33      30.546  12.798   6.127  1.00 95.23           O
ATOM    557  CG  GLN A  33      27.243   9.749   4.650  1.00 95.23           C
ATOM    558  HG2 GLN A  33      27.265   9.845   3.565  1.00 95.23           H
ATOM    559  HG3 GLN A  33      27.013   8.709   4.883  1.00 95.23           H
ATOM    560  CD  GLN A  33      26.107  10.595   5.217  1.00 95.23           C
ATOM    561  NE2 GLN A  33      24.952  10.596   4.584  1.00 95.23           N
ATOM    562 HE21 GLN A  33      24.823  10.057   3.740  1.00 95.23           H
ATOM    563 HE22 GLN A  33      24.225  11.167   4.991  1.00 95.23           H
ATOM    564  OE1 GLN A  33      26.229  11.263   6.227  1.00 95.23           O
ATOM    565  N   THR A  34      31.558  10.897   5.456  1.00 94.42           N
ATOM    566  H   THR A  34      31.511  10.085   4.857  1.00 94.42           H
ATOM    567  CA  THR A  34      32.744  11.021   6.312  1.00 94.42           C
ATOM    568  HA  THR A  34      32.418  11.150   7.344  1.00 94.42           H
ATOM    569  C   THR A  34      33.581  12.248   5.971  1.00 94.42           C
ATOM    570  CB  THR A  34      33.601   9.748   6.251  1.00 94.42           C
ATOM    571  HB  THR A  34      34.548   9.924   6.762  1.00 94.42           H
ATOM    572  O   THR A  34      33.923  13.007   6.877  1.00 94.42           O
ATOM    573  CG2 THR A  34      32.906   8.557   6.910  1.00 94.42           C
ATOM    574 HG21 THR A  34      31.985   8.308   6.381  1.00 94.42           H
ATOM    575 HG22 THR A  34      32.667   8.795   7.946  1.00 94.42           H
ATOM    576 HG23 THR A  34      33.567   7.690   6.903  1.00 94.42           H
ATOM    577  OG1 THR A  34      33.844   9.385   4.910  1.00 94.42           O
ATOM    578  HG1 THR A  34      34.074   8.453   4.916  1.00 94.42           H
ATOM    579  N   SER A  35      33.845  12.527   4.688  1.00 93.74           N
ATOM    580  H   SER A  35      33.533  11.889   3.969  1.00 93.74           H
ATOM    581  CA  SER A  35      34.609  13.727   4.312  1.00 93.74           C
ATOM    582  HA  SER A  35      35.539  13.731   4.882  1.00 93.74           H
ATOM    583  C   SER A  35      33.859  15.013   4.666  1.00 93.74           C
ATOM    584  CB  SER A  35      34.981  13.738   2.826  1.00 93.74           C
ATOM    585  HB2 SER A  35      35.689  14.549   2.656  1.00 93.74           H
ATOM    586  HB3 SER A  35      35.453  12.796   2.544  1.00 93.74           H
ATOM    587  O   SER A  35      34.455  15.962   5.172  1.00 93.74           O
ATOM    588  OG  SER A  35      33.839  13.964   2.028  1.00 93.74           O
ATOM    589  HG  SER A  35      33.381  13.123   1.957  1.00 93.74           H
ATOM    590  N   SER A  36      32.534  15.036   4.477  1.00 95.29           N
ATOM    591  H   SER A  36      32.105  14.235   4.037  1.00 95.29           H
ATOM    592  CA  SER A  36      31.731  16.221   4.770  1.00 95.29           C
ATOM    593  HA  SER A  36      32.210  17.075   4.290  1.00 95.29           H
ATOM    594  C   SER A  36      31.642  16.517   6.265  1.00 95.29           C
ATOM    595  CB  SER A  36      30.320  16.080   4.203  1.00 95.29           C
ATOM    596  HB2 SER A  36      29.819  15.223   4.653  1.00 95.29           H
ATOM    597  HB3 SER A  36      30.369  15.944   3.123  1.00 95.29           H
ATOM    598  O   SER A  36      31.589  17.691   6.635  1.00 95.29           O
ATOM    599  OG  SER A  36      29.611  17.271   4.510  1.00 95.29           O
ATOM    600  HG  SER A  36      30.225  17.829   4.993  1.00 95.29           H
ATOM    601  N   TYR A  37      31.575  15.491   7.114  1.00 95.90           N
ATOM    602  H   TYR A  37      31.574  14.547   6.754  1.00 95.90           H
ATOM    603  CA  TYR A  37      31.543  15.683   8.561  1.00 95.90           C
ATOM    604  HA  TYR A  37      30.857  16.499   8.790  1.00 95.90           H
ATOM    605  C   TYR A  37      32.916  16.085   9.110  1.00 95.90           C
ATOM    606  CB  TYR A  37      31.007  14.419   9.231  1.00 95.90           C
ATOM    607  HB2 TYR A  37      31.707  13.597   9.075  1.00 95.90           H
ATOM    608  HB3 TYR A  37      30.061  14.148   8.762  1.00 95.90           H
ATOM    609  O   TYR A  37      32.996  16.982   9.949  1.00 95.90           O
ATOM    610  CG  TYR A  37      30.769  14.618  10.711  1.00 95.90           C
ATOM    611  CD1 TYR A  37      31.684  14.109  11.653  1.00 95.90           C
ATOM    612  HD1 TYR A  37      32.539  13.538  11.322  1.00 95.90           H
ATOM    613  CD2 TYR A  37      29.663  15.377  11.138  1.00 95.90           C
ATOM    614  HD2 TYR A  37      28.969  15.777  10.413  1.00 95.90           H
ATOM    615  CE1 TYR A  37      31.500  14.364  13.023  1.00 95.90           C
ATOM    616  HE1 TYR A  37      32.212  13.981  13.739  1.00 95.90           H
ATOM    617  CE2 TYR A  37      29.485  15.646  12.506  1.00 95.90           C
ATOM    618  HE2 TYR A  37      28.658  16.244  12.858  1.00 95.90           H
ATOM    619  OH  TYR A  37      30.277  15.516  14.740  1.00 95.90           O
ATOM    620  HH  TYR A  37      30.948  15.136  15.311  1.00 95.90           H
ATOM    621  CZ  TYR A  37      30.417  15.163  13.442  1.00 95.90           C
ATOM    622  N   GLN A  38      33.995  15.502   8.579  1.00 94.24           N
ATOM    623  H   GLN A  38      33.879  14.745   7.921  1.00 94.24           H
ATOM    624  CA  GLN A  38      35.356  15.878   8.957  1.00 94.24           C
ATOM    625  HA  GLN A  38      35.431  15.796  10.041  1.00 94.24           H
ATOM    626  C   GLN A  38      35.659  17.337   8.586  1.00 94.24           C
ATOM    627  CB  GLN A  38      36.342  14.897   8.303  1.00 94.24           C
ATOM    628  HB2 GLN A  38      36.470  15.148   7.250  1.00 94.24           H
ATOM    629  HB3 GLN A  38      35.944  13.884   8.363  1.00 94.24           H
ATOM    630  O   GLN A  38      36.137  18.103   9.418  1.00 94.24           O
ATOM    631  CG  GLN A  38      37.702  14.915   9.007  1.00 94.24           C
ATOM    632  HG2 GLN A  38      38.385  14.242   8.489  1.00 94.24           H
ATOM    633  HG3 GLN A  38      38.120  15.921   8.955  1.00 94.24           H
ATOM    634  CD  GLN A  38      37.610  14.474  10.466  1.00 94.24           C
ATOM    635  NE2 GLN A  38      38.382  15.078  11.338  1.00 94.24           N
ATOM    636 HE21 GLN A  38      38.893  15.903  11.056  1.00 94.24           H
ATOM    637 HE22 GLN A  38      38.264  14.838  12.311  1.00 94.24           H
ATOM    638  OE1 GLN A  38      36.829  13.612  10.843  1.00 94.24           O
ATOM    639  N   TRP A  39      35.252  17.765   7.386  1.00 93.85           N
ATOM    640  H   TRP A  39      34.907  17.089   6.721  1.00 93.85           H
ATOM    641  CA  TRP A  39      35.331  19.169   6.977  1.00 93.85           C
ATOM    642  HA  TRP A  39      36.374  19.487   6.998  1.00 93.85           H
ATOM    643  C   TRP A  39      34.563  20.113   7.923  1.00 93.85           C
ATOM    644  CB  TRP A  39      34.814  19.293   5.539  1.00 93.85           C
ATOM    645  HB2 TRP A  39      33.835  18.820   5.468  1.00 93.85           H
ATOM    646  HB3 TRP A  39      35.491  18.761   4.870  1.00 93.85           H
ATOM    647  O   TRP A  39      35.039  21.202   8.245  1.00 93.85           O
ATOM    648  CG  TRP A  39      34.684  20.708   5.077  1.00 93.85           C
ATOM    649  CD1 TRP A  39      35.697  21.486   4.640  1.00 93.85           C
ATOM    650  HD1 TRP A  39      36.728  21.177   4.547  1.00 93.85           H
ATOM    651  CD2 TRP A  39      33.517  21.581   5.161  1.00 93.85           C
ATOM    652  CE2 TRP A  39      33.908  22.893   4.758  1.00 93.85           C
ATOM    653  CE3 TRP A  39      32.183  21.404   5.600  1.00 93.85           C
ATOM    654  HE3 TRP A  39      31.874  20.426   5.938  1.00 93.85           H
ATOM    655  NE1 TRP A  39      35.251  22.779   4.458  1.00 93.85           N
ATOM    656  HE1 TRP A  39      35.900  23.545   4.353  1.00 93.85           H
ATOM    657  CH2 TRP A  39      31.691  23.765   5.211  1.00 93.85           C
ATOM    658  HH2 TRP A  39      31.003  24.596   5.250  1.00 93.85           H
ATOM    659  CZ2 TRP A  39      33.014  23.973   4.780  1.00 93.85           C
ATOM    660  HZ2 TRP A  39      33.357  24.959   4.501  1.00 93.85           H
ATOM    661  CZ3 TRP A  39      31.278  22.484   5.622  1.00 93.85           C
ATOM    662  HZ3 TRP A  39      30.266  22.338   5.969  1.00 93.85           H
ATOM    663  N   PHE A  40      33.390  19.708   8.424  1.00 94.18           N
ATOM    664  H   PHE A  40      33.046  18.794   8.167  1.00 94.18           H
ATOM    665  CA  PHE A  40      32.627  20.519   9.379  1.00 94.18           C
ATOM    666  HA  PHE A  40      32.511  21.520   8.961  1.00 94.18           H
ATOM    667  C   PHE A  40      33.347  20.687  10.723  1.00 94.18           C
ATOM    668  CB  PHE A  40      31.228  19.918   9.568  1.00 94.18           C
ATOM    669  HB2 PHE A  40      31.301  18.836   9.670  1.00 94.18           H
ATOM    670  HB3 PHE A  40      30.659  20.132   8.663  1.00 94.18           H
ATOM    671  O   PHE A  40      33.311  21.776  11.301  1.00 94.18           O
ATOM    672  CG  PHE A  40      30.472  20.469  10.763  1.00 94.18           C
ATOM    673  CD1 PHE A  40      30.364  19.711  11.944  1.00 94.18           C
ATOM    674  HD1 PHE A  40      30.796  18.722  11.993  1.00 94.18           H
ATOM    675  CD2 PHE A  40      29.958  21.777  10.724  1.00 94.18           C
ATOM    676  HD2 PHE A  40      30.071  22.368   9.827  1.00 94.18           H
ATOM    677  CE1 PHE A  40      29.746  20.262  13.079  1.00 94.18           C
ATOM    678  HE1 PHE A  40      29.719  19.693  13.997  1.00 94.18           H
ATOM    679  CE2 PHE A  40      29.343  22.328  11.862  1.00 94.18           C
ATOM    680  HE2 PHE A  40      29.001  23.352  11.847  1.00 94.18           H
ATOM    681  CZ  PHE A  40      29.229  21.569  13.039  1.00 94.18           C
ATOM    682  HZ  PHE A  40      28.789  22.003  13.925  1.00 94.18           H
ATOM    683  N   LEU A  41      34.002  19.631  11.211  1.00 93.68           N
ATOM    684  H   LEU A  41      34.012  18.774  10.676  1.00 93.68           H
ATOM    685  CA  LEU A  41      34.774  19.687  12.450  1.00 93.68           C
ATOM    686  HA  LEU A  41      34.158  20.145  13.224  1.00 93.68           H
ATOM    687  C   LEU A  41      36.016  20.572  12.323  1.00 93.68           C
ATOM    688  CB  LEU A  41      35.161  18.264  12.884  1.00 93.68           C
ATOM    689  HB2 LEU A  41      35.959  18.336  13.623  1.00 93.68           H
ATOM    690  HB3 LEU A  41      35.568  17.730  12.025  1.00 93.68           H
ATOM    691  O   LEU A  41      36.306  21.330  13.250  1.00 93.68           O
ATOM    692  CG  LEU A  41      34.011  17.446  13.494  1.00 93.68           C
ATOM    693  HG  LEU A  41      33.184  17.368  12.788  1.00 93.68           H
ATOM    694  CD1 LEU A  41      34.525  16.041  13.807  1.00 93.68           C
ATOM    695 HD11 LEU A  41      35.413  16.100  14.436  1.00 93.68           H
ATOM    696 HD12 LEU A  41      33.760  15.466  14.329  1.00 93.68           H
ATOM    697 HD13 LEU A  41      34.783  15.535  12.878  1.00 93.68           H
ATOM    698  CD2 LEU A  41      33.497  18.063  14.798  1.00 93.68           C
ATOM    699 HD21 LEU A  41      32.934  18.970  14.578  1.00 93.68           H
ATOM    700 HD22 LEU A  41      32.832  17.367  15.309  1.00 93.68           H
ATOM    701 HD23 LEU A  41      34.346  18.305  15.437  1.00 93.68           H
ATOM    702  N   ASP A  42      36.710  20.510  11.189  1.00 92.36           N
ATOM    703  H   ASP A  42      36.454  19.803  10.515  1.00 92.36           H
ATOM    704  CA  ASP A  42      38.001  21.179  11.012  1.00 92.36           C
ATOM    705  HA  ASP A  42      38.511  21.222  11.974  1.00 92.36           H
ATOM    706  C   ASP A  42      37.862  22.635  10.524  1.00 92.36           C
ATOM    707  CB  ASP A  42      38.877  20.329  10.073  1.00 92.36           C
ATOM    708  HB2 ASP A  42      38.360  20.200   9.123  1.00 92.36           H
ATOM    709  HB3 ASP A  42      39.804  20.870   9.880  1.00 92.36           H
ATOM    710  O   ASP A  42      38.536  23.530  11.039  1.00 92.36           O
ATOM    711  CG  ASP A  42      39.240  18.947  10.652  1.00 92.36           C
ATOM    712  OD1 ASP A  42      39.236  18.793  11.895  1.00 92.36           O
ATOM    713  OD2 ASP A  42      39.555  18.034   9.855  1.00 92.36           O
ATOM    714  N   GLU A  43      36.961  22.900   9.572  1.00 90.91           N
ATOM    715  H   GLU A  43      36.447  22.126   9.177  1.00 90.91           H
ATOM    716  CA  GLU A  43      36.737  24.241   9.008  1.00 90.91           C
ATOM    717  HA  GLU A  43      37.490  24.932   9.388  1.00 90.91           H
ATOM    718  C   GLU A  43      35.380  24.835   9.398  1.00 90.91           C
ATOM    719  CB  GLU A  43      36.867  24.226   7.477  1.00 90.91           C
ATOM    720  HB2 GLU A  43      36.223  23.451   7.062  1.00 90.91           H
ATOM    721  HB3 GLU A  43      36.521  25.192   7.112  1.00 90.91           H
ATOM    722  O   GLU A  43      35.307  25.996   9.807  1.00 90.91           O
ATOM    723  CG  GLU A  43      38.310  24.022   6.992  1.00 90.91           C
ATOM    724  HG2 GLU A  43      38.965  24.668   7.576  1.00 90.91           H
ATOM    725  HG3 GLU A  43      38.604  22.988   7.175  1.00 90.91           H
ATOM    726  CD  GLU A  43      38.492  24.354   5.499  1.00 90.91           C
ATOM    727  OE1 GLU A  43      39.665  24.487   5.085  1.00 90.91           O
ATOM    728  OE2 GLU A  43      37.475  24.472   4.769  1.00 90.91           O
ATOM    729  N   GLY A  44      34.301  24.052   9.314  1.00 91.61           N
ATOM    730  H   GLY A  44      34.437  23.107   8.985  1.00 91.61           H
ATOM    731  CA  GLY A  44      32.936  24.568   9.476  1.00 91.61           C
ATOM    732  HA2 GLY A  44      32.750  25.312   8.701  1.00 91.61           H
ATOM    733  HA3 GLY A  44      32.234  23.745   9.340  1.00 91.61           H
ATOM    734  C   GLY A  44      32.661  25.210  10.844  1.00 91.61           C
ATOM    735  O   GLY A  44      32.018  26.264  10.917  1.00 91.61           O
ATOM    736  N   LEU A  45      33.161  24.605  11.928  1.00 93.13           N
ATOM    737  H   LEU A  45      33.607  23.710  11.788  1.00 93.13           H
ATOM    738  CA  LEU A  45      33.081  25.146  13.292  1.00 93.13           C
ATOM    739  HA  LEU A  45      32.048  25.432  13.493  1.00 93.13           H
ATOM    740  C   LEU A  45      33.925  26.414  13.463  1.00 93.13           C
ATOM    741  CB  LEU A  45      33.521  24.064  14.302  1.00 93.13           C
ATOM    742  HB2 LEU A  45      34.053  24.528  15.132  1.00 93.13           H
ATOM    743  HB3 LEU A  45      34.222  23.387  13.814  1.00 93.13           H
ATOM    744  O   LEU A  45      33.463  27.380  14.076  1.00 93.13           O
ATOM    745  CG  LEU A  45      32.345  23.259  14.878  1.00 93.13           C
ATOM    746  HG  LEU A  45      31.651  23.004  14.077  1.00 93.13           H
ATOM    747  CD1 LEU A  45      32.843  21.968  15.523  1.00 93.13           C
ATOM    748 HD11 LEU A  45      33.529  22.192  16.339  1.00 93.13           H
ATOM    749 HD12 LEU A  45      32.000  21.384  15.893  1.00 93.13           H
ATOM    750 HD13 LEU A  45      33.374  21.380  14.775  1.00 93.13           H
ATOM    751  CD2 LEU A  45      31.602  24.046  15.964  1.00 93.13           C
ATOM    752 HD21 LEU A  45      32.262  24.216  16.814  1.00 93.13           H
ATOM    753 HD22 LEU A  45      31.267  25.005  15.569  1.00 93.13           H
ATOM    754 HD23 LEU A  45      30.733  23.476  16.292  1.00 93.13           H
ATOM    755  N   ARG A  46      35.139  26.435  12.903  1.00 90.43           N
ATOM    756  H   ARG A  46      35.435  25.624  12.379  1.00 90.43           H
ATOM    757  CA  ARG A  46      36.055  27.577  13.005  1.00 90.43           C
ATOM    758  HA  ARG A  46      36.144  27.850  14.057  1.00 90.43           H
ATOM    759  C   ARG A  46      35.499  28.806  12.291  1.00 90.43           C
ATOM    760  CB  ARG A  46      37.436  27.161  12.472  1.00 90.43           C
ATOM    761  HB2 ARG A  46      37.401  27.066  11.387  1.00 90.43           H
ATOM    762  HB3 ARG A  46      37.706  26.187  12.879  1.00 90.43           H
ATOM    763  O   ARG A  46      35.478  29.887  12.879  1.00 90.43           O
ATOM    764  CG  ARG A  46      38.514  28.179  12.866  1.00 90.43           C
ATOM    765  HG2 ARG A  46      38.452  28.408  13.930  1.00 90.43           H
ATOM    766  HG3 ARG A  46      38.341  29.098  12.307  1.00 90.43           H
ATOM    767  CD  ARG A  46      39.919  27.662  12.530  1.00 90.43           C
ATOM    768  HD2 ARG A  46      39.867  27.073  11.615  1.00 90.43           H
ATOM    769  HD3 ARG A  46      40.561  28.523  12.345  1.00 90.43           H
ATOM    770  NE  ARG A  46      40.508  26.871  13.632  1.00 90.43           N
ATOM    771  HE  ARG A  46      40.100  26.969  14.550  1.00 90.43           H
ATOM    772  NH1 ARG A  46      42.116  25.792  12.403  1.00 90.43           N
ATOM    773 HH11 ARG A  46      42.818  25.069  12.347  1.00 90.43           H
ATOM    774 HH12 ARG A  46      41.638  26.087  11.563  1.00 90.43           H
ATOM    775  NH2 ARG A  46      42.038  25.515  14.628  1.00 90.43           N
ATOM    776 HH21 ARG A  46      41.629  25.703  15.532  1.00 90.43           H
ATOM    777 HH22 ARG A  46      42.783  24.836  14.573  1.00 90.43           H
ATOM    778  CZ  ARG A  46      41.548  26.062  13.548  1.00 90.43           C
ATOM    779  N   GLU A  47      34.969  28.619  11.085  1.00 88.41           N
ATOM    780  H   GLU A  47      35.051  27.705  10.662  1.00 88.41           H
ATOM    781  CA  GLU A  47      34.313  29.679  10.315  1.00 88.41           C
ATOM    782  HA  GLU A  47      35.024  30.488  10.150  1.00 88.41           H
ATOM    783  C   GLU A  47      33.108  30.253  11.083  1.00 88.41           C
ATOM    784  CB  GLU A  47      33.894  29.101   8.950  1.00 88.41           C
ATOM    785  HB2 GLU A  47      34.683  28.448   8.578  1.00 88.41           H
ATOM    786  HB3 GLU A  47      32.989  28.509   9.083  1.00 88.41           H
ATOM    787  O   GLU A  47      32.889  31.463  11.111  1.00 88.41           O
ATOM    788  CG  GLU A  47      33.666  30.199   7.901  1.00 88.41           C
ATOM    789  HG2 GLU A  47      32.947  30.917   8.295  1.00 88.41           H
ATOM    790  HG3 GLU A  47      34.607  30.724   7.735  1.00 88.41           H
ATOM    791  CD  GLU A  47      33.128  29.667   6.561  1.00 88.41           C
ATOM    792  OE1 GLU A  47      33.305  30.382   5.542  1.00 88.41           O
ATOM    793  OE2 GLU A  47      32.409  28.639   6.563  1.00 88.41           O
ATOM    794  N   MET A  48      32.365  29.404  11.805  1.00 90.57           N
ATOM    795  H   MET A  48      32.589  28.420  11.773  1.00 90.57           H
ATOM    796  CA  MET A  48      31.205  29.861  12.570  1.00 90.57           C
ATOM    797  HA  MET A  48      30.702  30.576  11.918  1.00 90.57           H
ATOM    798  C   MET A  48      31.528  30.660  13.827  1.00 90.57           C
ATOM    799  CB  MET A  48      30.273  28.690  12.903  1.00 90.57           C
ATOM    800  HB2 MET A  48      30.871  27.833  13.214  1.00 90.57           H
ATOM    801  HB3 MET A  48      29.615  28.960  13.729  1.00 90.57           H
ATOM    802  O   MET A  48      30.781  31.578  14.174  1.00 90.57           O
ATOM    803  CG  MET A  48      29.405  28.295  11.709  1.00 90.57           C
ATOM    804  HG2 MET A  48      30.006  28.324  10.800  1.00 90.57           H
ATOM    805  HG3 MET A  48      29.093  27.262  11.864  1.00 90.57           H
ATOM    806  SD  MET A  48      27.899  29.282  11.468  1.00 90.57           S
ATOM    807  CE  MET A  48      28.518  30.944  11.075  1.00 90.57           C
ATOM    808  HE1 MET A  48      28.904  31.412  11.981  1.00 90.57           H
ATOM    809  HE2 MET A  48      27.714  31.591  10.725  1.00 90.57           H
ATOM    810  HE3 MET A  48      29.299  30.896  10.316  1.00 90.57           H
ATOM    811  N   PHE A  49      32.621  30.333  14.514  1.00 90.36           N
ATOM    812  H   PHE A  49      33.178  29.549  14.205  1.00 90.36           H
ATOM    813  CA  PHE A  49      33.075  31.136  15.646  1.00 90.36           C
ATOM    814  HA  PHE A  49      32.208  31.400  16.253  1.00 90.36           H
ATOM    815  C   PHE A  49      33.679  32.469  15.197  1.00 90.36           C
ATOM    816  CB  PHE A  49      34.039  30.322  16.515  1.00 90.36           C
ATOM    817  HB2 PHE A  49      34.824  29.905  15.883  1.00 90.36           H
ATOM    818  HB3 PHE A  49      34.517  30.995  17.227  1.00 90.36           H
ATOM    819  O   PHE A  49      33.482  33.473  15.884  1.00 90.36           O
ATOM    820  CG  PHE A  49      33.365  29.217  17.308  1.00 90.36           C
ATOM    821  CD1 PHE A  49      32.303  29.520  18.185  1.00 90.36           C
ATOM    822  HD1 PHE A  49      31.976  30.542  18.303  1.00 90.36           H
ATOM    823  CD2 PHE A  49      33.806  27.886  17.188  1.00 90.36           C
ATOM    824  HD2 PHE A  49      34.618  27.642  16.520  1.00 90.36           H
ATOM    825  CE1 PHE A  49      31.667  28.496  18.910  1.00 90.36           C
ATOM    826  HE1 PHE A  49      30.850  28.732  19.575  1.00 90.36           H
ATOM    827  CE2 PHE A  49      33.184  26.866  17.926  1.00 90.36           C
ATOM    828  HE2 PHE A  49      33.538  25.850  17.828  1.00 90.36           H
ATOM    829  CZ  PHE A  49      32.105  27.167  18.775  1.00 90.36           C
ATOM    830  HZ  PHE A  49      31.621  26.374  19.327  1.00 90.36           H
ATOM    831  N   GLN A  50      34.332  32.507  14.032  1.00 86.48           N
ATOM    832  H   GLN A  50      34.469  31.651  13.514  1.00 86.48           H
ATOM    833  CA  GLN A  50      34.833  33.751  13.446  1.00 86.48           C
ATOM    834  HA  GLN A  50      35.397  34.294  14.205  1.00 86.48           H
ATOM    835  C   GLN A  50      33.705  34.693  13.007  1.00 86.48           C
ATOM    836  CB  GLN A  50      35.779  33.442  12.281  1.00 86.48           C
ATOM    837  HB2 GLN A  50      35.352  32.661  11.652  1.00 86.48           H
ATOM    838  HB3 GLN A  50      35.900  34.342  11.678  1.00 86.48           H
ATOM    839  O   GLN A  50      33.772  35.871  13.331  1.00 86.48           O
ATOM    840  CG  GLN A  50      37.165  33.021  12.788  1.00 86.48           C
ATOM    841  HG2 GLN A  50      37.080  32.115  13.388  1.00 86.48           H
ATOM    842  HG3 GLN A  50      37.569  33.815  13.417  1.00 86.48           H
ATOM    843  CD  GLN A  50      38.147  32.756  11.653  1.00 86.48           C
ATOM    844  NE2 GLN A  50      39.434  32.748  11.922  1.00 86.48           N
ATOM    845 HE21 GLN A  50      40.031  32.616  11.118  1.00 86.48           H
ATOM    846 HE22 GLN A  50      39.771  32.961  12.850  1.00 86.48           H
ATOM    847  OE1 GLN A  50      37.797  32.535  10.509  1.00 86.48           O
ATOM    848  N   ASP A  51      32.632  34.190  12.385  1.00 83.97           N
ATOM    849  H   ASP A  51      32.682  33.239  12.047  1.00 83.97           H
ATOM    850  CA  ASP A  51      31.474  35.007  11.956  1.00 83.97           C
ATOM    851  HA  ASP A  51      31.813  35.759  11.244  1.00 83.97           H
ATOM    852  C   ASP A  51      30.789  35.769  13.117  1.00 83.97           C
ATOM    853  CB  ASP A  51      30.428  34.084  11.280  1.00 83.97           C
ATOM    854  HB2 ASP A  51      29.431  34.409  11.577  1.00 83.97           H
ATOM    855  HB3 ASP A  51      30.543  33.069  11.661  1.00 83.97           H
ATOM    856  O   ASP A  51      30.098  36.772  12.913  1.00 83.97           O
ATOM    857  CG  ASP A  51      30.431  34.042   9.740  1.00 83.97           C
ATOM    858  OD1 ASP A  51      31.246  34.746   9.112  1.00 83.97           O
ATOM    859  OD2 ASP A  51      29.541  33.331   9.189  1.00 83.97           O
ATOM    860  N   ILE A  52      30.919  35.271  14.351  1.00 85.93           N
ATOM    861  H   ILE A  52      31.502  34.453  14.449  1.00 85.93           H
ATOM    862  CA  ILE A  52      30.242  35.825  15.536  1.00 85.93           C
ATOM    863  HA  ILE A  52      29.492  36.548  15.216  1.00 85.93           H
ATOM    864  C   ILE A  52      31.182  36.613  16.439  1.00 85.93           C
ATOM    865  CB  ILE A  52      29.514  34.686  16.271  1.00 85.93           C
ATOM    866  HB  ILE A  52      30.195  33.841  16.370  1.00 85.93           H
ATOM    867  O   ILE A  52      30.725  37.484  17.182  1.00 85.93           O
ATOM    868  CG1 ILE A  52      28.348  34.294  15.345  1.00 85.93           C
ATOM    869 HG12 ILE A  52      27.694  35.150  15.179  1.00 85.93           H
ATOM    870 HG13 ILE A  52      28.732  33.962  14.380  1.00 85.93           H
ATOM    871  CG2 ILE A  52      29.023  35.067  17.684  1.00 85.93           C
ATOM    872 HG21 ILE A  52      29.879  35.309  18.314  1.00 85.93           H
ATOM    873 HG22 ILE A  52      28.510  34.229  18.154  1.00 85.93           H
ATOM    874 HG23 ILE A  52      28.361  35.931  17.627  1.00 85.93           H
ATOM    875  CD1 ILE A  52      27.530  33.163  15.902  1.00 85.93           C
ATOM    876 HD11 ILE A  52      28.209  32.384  16.252  1.00 85.93           H
ATOM    877 HD12 ILE A  52      26.884  32.767  15.119  1.00 85.93           H
ATOM    878 HD13 ILE A  52      26.912  33.534  16.719  1.00 85.93           H
ATOM    879  N   SER A  53      32.475  36.317  16.388  1.00 87.91           N
ATOM    880  H   SER A  53      32.791  35.665  15.685  1.00 87.91           H
ATOM    881  CA  SER A  53      33.488  37.047  17.133  1.00 87.91           C
ATOM    882  HA  SER A  53      33.116  37.213  18.144  1.00 87.91           H
ATOM    883  C   SER A  53      33.791  38.385  16.440  1.00 87.91           C
ATOM    884  CB  SER A  53      34.746  36.183  17.220  1.00 87.91           C
ATOM    885  HB2 SER A  53      34.473  35.187  17.570  1.00 87.91           H
ATOM    886  HB3 SER A  53      35.204  36.092  16.236  1.00 87.91           H
ATOM    887  O   SER A  53      34.042  38.385  15.238  1.00 87.91           O
ATOM    888  OG  SER A  53      35.663  36.742  18.137  1.00 87.91           O
ATOM    889  HG  SER A  53      36.348  37.184  17.632  1.00 87.91           H
ATOM    890  N   PRO A  54      33.836  39.527  17.145  1.00 88.32           N
ATOM    891  CA  PRO A  54      33.526  39.739  18.555  1.00 88.32           C
ATOM    892  HA  PRO A  54      33.828  38.878  19.152  1.00 88.32           H
ATOM    893  C   PRO A  54      32.039  40.045  18.801  1.00 88.32           C
ATOM    894  CB  PRO A  54      34.401  40.924  18.963  1.00 88.32           C
ATOM    895  HB2 PRO A  54      33.981  41.482  19.800  1.00 88.32           H
ATOM    896  HB3 PRO A  54      35.403  40.574  19.210  1.00 88.32           H
ATOM    897  O   PRO A  54      31.367  40.728  18.024  1.00 88.32           O
ATOM    898  CG  PRO A  54      34.466  41.768  17.691  1.00 88.32           C
ATOM    899  HG2 PRO A  54      33.601  42.430  17.643  1.00 88.32           H
ATOM    900  HG3 PRO A  54      35.389  42.346  17.643  1.00 88.32           H
ATOM    901  CD  PRO A  54      34.383  40.742  16.564  1.00 88.32           C
ATOM    902  HD2 PRO A  54      33.743  41.108  15.761  1.00 88.32           H
ATOM    903  HD3 PRO A  54      35.384  40.542  16.180  1.00 88.32           H
ATOM    904  N   ILE A  55      31.535  39.615  19.957  1.00 90.94           N
ATOM    905  H   ILE A  55      32.145  39.091  20.567  1.00 90.94           H
ATOM    906  CA  ILE A  55      30.232  40.057  20.458  1.00 90.94           C
ATOM    907  HA  ILE A  55      29.607  40.341  19.612  1.00 90.94           H
ATOM    908  C   ILE A  55      30.458  41.295  21.322  1.00 90.94           C
ATOM    909  CB  ILE A  55      29.484  38.944  21.220  1.00 90.94           C
ATOM    910  HB  ILE A  55      30.040  38.704  22.126  1.00 90.94           H
ATOM    911  O   ILE A  55      30.931  41.183  22.453  1.00 90.94           O
ATOM    912  CG1 ILE A  55      29.381  37.659  20.367  1.00 90.94           C
ATOM    913 HG12 ILE A  55      30.382  37.324  20.096  1.00 90.94           H
ATOM    914 HG13 ILE A  55      28.843  37.875  19.444  1.00 90.94           H
ATOM    915  CG2 ILE A  55      28.086  39.460  21.631  1.00 90.94           C
ATOM    916 HG21 ILE A  55      27.575  38.728  22.257  1.00 90.94           H
ATOM    917 HG22 ILE A  55      28.179  40.375  22.216  1.00 90.94           H
ATOM    918 HG23 ILE A  55      27.492  39.664  20.740  1.00 90.94           H
ATOM    919  CD1 ILE A  55      28.702  36.493  21.097  1.00 90.94           C
ATOM    920 HD11 ILE A  55      28.719  35.604  20.466  1.00 90.94           H
ATOM    921 HD12 ILE A  55      27.663  36.735  21.317  1.00 90.94           H
ATOM    922 HD13 ILE A  55      29.229  36.280  22.027  1.00 90.94           H
ATOM    923  N   GLU A  56      30.093  42.459  20.792  1.00 88.07           N
ATOM    924  H   GLU A  56      29.829  42.488  19.817  1.00 88.07           H
ATOM    925  CA  GLU A  56      30.145  43.725  21.524  1.00 88.07           C
ATOM    926  HA  GLU A  56      30.856  43.617  22.342  1.00 88.07           H
ATOM    927  C   GLU A  56      28.793  44.081  22.151  1.00 88.07           C
ATOM    928  CB  GLU A  56      30.671  44.866  20.641  1.00 88.07           C
ATOM    929  HB2 GLU A  56      29.970  45.052  19.827  1.00 88.07           H
ATOM    930  HB3 GLU A  56      30.729  45.761  21.262  1.00 88.07           H
ATOM    931  O   GLU A  56      27.723  43.768  21.613  1.00 88.07           O
ATOM    932  CG  GLU A  56      32.068  44.575  20.060  1.00 88.07           C
ATOM    933  HG2 GLU A  56      31.975  43.865  19.238  1.00 88.07           H
ATOM    934  HG3 GLU A  56      32.676  44.113  20.837  1.00 88.07           H
ATOM    935  CD  GLU A  56      32.779  45.848  19.569  1.00 88.07           C
ATOM    936  OE1 GLU A  56      34.031  45.907  19.668  1.00 88.07           O
ATOM    937  OE2 GLU A  56      32.091  46.820  19.192  1.00 88.07           O
ATOM    938  N   ASP A  57      28.831  44.747  23.301  1.00 83.45           N
ATOM    939  H   ASP A  57      29.733  45.016  23.667  1.00 83.45           H
ATOM    940  CA  ASP A  57      27.648  45.346  23.908  1.00 83.45           C
ATOM    941  HA  ASP A  57      26.843  44.613  23.852  1.00 83.45           H
ATOM    942  C   ASP A  57      27.179  46.601  23.143  1.00 83.45           C
ATOM    943  CB  ASP A  57      27.909  45.612  25.399  1.00 83.45           C
ATOM    944  HB2 ASP A  57      28.381  44.736  25.845  1.00 83.45           H
ATOM    945  HB3 ASP A  57      26.946  45.750  25.891  1.00 83.45           H
ATOM    946  O   ASP A  57      27.822  47.081  22.215  1.00 83.45           O
ATOM    947  CG  ASP A  57      28.779  46.841  25.669  1.00 83.45           C
ATOM    948  OD1 ASP A  57      29.701  47.138  24.893  1.00 83.45           O
ATOM    949  OD2 ASP A  57      28.498  47.548  26.653  1.00 83.45           O
ATOM    950  N   PHE A  58      26.030  47.166  23.526  1.00 77.58           N
ATOM    951  H   PHE A  58      25.530  46.775  24.312  1.00 77.58           H
ATOM    952  CA  PHE A  58      25.496  48.360  22.854  1.00 77.58           C
ATOM    953  HA  PHE A  58      25.484  48.180  21.779  1.00 77.58           H
ATOM    954  C   PHE A  58      26.349  49.620  23.060  1.00 77.58           C
ATOM    955  CB  PHE A  58      24.061  48.618  23.326  1.00 77.58           C
ATOM    956  HB2 PHE A  58      23.749  49.600  22.971  1.00 77.58           H
ATOM    957  HB3 PHE A  58      24.039  48.649  24.416  1.00 77.58           H
ATOM    958  O   PHE A  58      26.256  50.546  22.258  1.00 77.58           O
ATOM    959  CG  PHE A  58      23.056  47.607  22.817  1.00 77.58           C
ATOM    960  CD1 PHE A  58      22.600  47.691  21.488  1.00 77.58           C
ATOM    961  HD1 PHE A  58      22.978  48.468  20.840  1.00 77.58           H
ATOM    962  CD2 PHE A  58      22.572  46.590  23.660  1.00 77.58           C
ATOM    963  HD2 PHE A  58      22.921  46.518  24.680  1.00 77.58           H
ATOM    964  CE1 PHE A  58      21.658  46.767  21.005  1.00 77.58           C
ATOM    965  HE1 PHE A  58      21.310  46.842  19.985  1.00 77.58           H
ATOM    966  CE2 PHE A  58      21.631  45.663  23.177  1.00 77.58           C
ATOM    967  HE2 PHE A  58      21.266  44.884  23.830  1.00 77.58           H
ATOM    968  CZ  PHE A  58      21.172  45.753  21.850  1.00 77.58           C
ATOM    969  HZ  PHE A  58      20.446  45.043  21.481  1.00 77.58           H
ATOM    970  N   THR A  59      27.140  49.674  24.135  1.00 78.67           N
ATOM    971  H   THR A  59      27.161  48.888  24.769  1.00 78.67           H
ATOM    972  CA  THR A  59      28.055  50.784  24.431  1.00 78.67           C
ATOM    973  HA  THR A  59      27.661  51.684  23.960  1.00 78.67           H
ATOM    974  C   THR A  59      29.446  50.615  23.809  1.00 78.67           C
ATOM    975  CB  THR A  59      28.147  51.056  25.951  1.00 78.67           C
ATOM    976  HB  THR A  59      29.159  51.347  26.230  1.00 78.67           H
ATOM    977  O   THR A  59      30.199  51.583  23.780  1.00 78.67           O
ATOM    978  CG2 THR A  59      27.179  52.177  26.334  1.00 78.67           C
ATOM    979 HG21 THR A  59      27.464  53.094  25.818  1.00 78.67           H
ATOM    980 HG22 THR A  59      26.161  51.903  26.055  1.00 78.67           H
ATOM    981 HG23 THR A  59      27.231  52.351  27.409  1.00 78.67           H
ATOM    982  OG1 THR A  59      27.707  49.995  26.773  1.00 78.67           O
ATOM    983  HG1 THR A  59      28.227  49.195  26.667  1.00 78.67           H
ATOM    984  N   GLY A  60      29.786  49.428  23.293  1.00 82.47           N
ATOM    985  H   GLY A  60      29.143  48.653  23.379  1.00 82.47           H
ATOM    986  CA  GLY A  60      31.095  49.098  22.718  1.00 82.47           C
ATOM    987  HA2 GLY A  60      31.385  49.880  22.015  1.00 82.47           H
ATOM    988  HA3 GLY A  60      31.000  48.163  22.165  1.00 82.47           H
ATOM    989  C   GLY A  60      32.230  48.925  23.740  1.00 82.47           C
ATOM    990  O   GLY A  60      33.393  48.826  23.338  1.00 82.47           O
ATOM    991  N   ASN A  61      31.919  48.898  25.042  1.00 83.61           N
ATOM    992  H   ASN A  61      30.938  48.787  25.255  1.00 83.61           H
ATOM    993  CA  ASN A  61      32.890  48.818  26.143  1.00 83.61           C
ATOM    994  HA  ASN A  61      33.804  49.332  25.845  1.00 83.61           H
ATOM    995  C   ASN A  61      33.308  47.378  26.464  1.00 83.61           C
ATOM    996  CB  ASN A  61      32.304  49.497  27.404  1.00 83.61           C
ATOM    997  HB2 ASN A  61      31.215  49.490  27.366  1.00 83.61           H
ATOM    998  HB3 ASN A  61      32.605  48.927  28.284  1.00 83.61           H
ATOM    999  O   ASN A  61      34.448  47.143  26.871  1.00 83.61           O
ATOM   1000  CG  ASN A  61      32.788  50.920  27.636  1.00 83.61           C
ATOM   1001  ND2 ASN A  61      32.330  51.529  28.705  1.00 83.61           N
ATOM   1002 HD21 ASN A  61      31.750  51.040  29.371  1.00 83.61           H
ATOM   1003 HD22 ASN A  61      32.751  52.406  28.976  1.00 83.61           H
ATOM   1004  OD1 ASN A  61      33.588  51.472  26.901  1.00 83.61           O
ATOM   1005  N   LEU A  62      32.399  46.417  26.293  1.00 87.68           N
ATOM   1006  H   LEU A  62      31.520  46.670  25.865  1.00 87.68           H
ATOM   1007  CA  LEU A  62      32.657  44.996  26.518  1.00 87.68           C
ATOM   1008  HA  LEU A  62      33.635  44.865  26.980  1.00 87.68           H
ATOM   1009  C   LEU A  62      32.690  44.269  25.175  1.00 87.68           C
ATOM   1010  CB  LEU A  62      31.586  44.419  27.463  1.00 87.68           C
ATOM   1011  HB2 LEU A  62      30.625  44.858  27.197  1.00 87.68           H
ATOM   1012  HB3 LEU A  62      31.505  43.343  27.305  1.00 87.68           H
ATOM   1013  O   LEU A  62      31.750  44.371  24.393  1.00 87.68           O
ATOM   1014  CG  LEU A  62      31.886  44.683  28.950  1.00 87.68           C
ATOM   1015  HG  LEU A  62      32.295  45.686  29.076  1.00 87.68           H
ATOM   1016  CD1 LEU A  62      30.603  44.581  29.776  1.00 87.68           C
ATOM   1017 HD11 LEU A  62      30.836  44.728  30.830  1.00 87.68           H
ATOM   1018 HD12 LEU A  62      30.142  43.604  29.635  1.00 87.68           H
ATOM   1019 HD13 LEU A  62      29.907  45.356  29.456  1.00 87.68           H
ATOM   1020  CD2 LEU A  62      32.878  43.658  29.512  1.00 87.68           C
ATOM   1021 HD21 LEU A  62      33.805  43.691  28.939  1.00 87.68           H
ATOM   1022 HD22 LEU A  62      32.454  42.656  29.453  1.00 87.68           H
ATOM   1023 HD23 LEU A  62      33.104  43.900  30.550  1.00 87.68           H
ATOM   1024  N   SER A  63      33.760  43.507  24.948  1.00 90.57           N
ATOM   1025  H   SER A  63      34.492  43.502  25.643  1.00 90.57           H
ATOM   1026  CA  SER A  63      33.947  42.625  23.792  1.00 90.57           C
ATOM   1027  HA  SER A  63      33.062  42.647  23.155  1.00 90.57           H
ATOM   1028  C   SER A  63      34.156  41.189  24.275  1.00 90.57           C
ATOM   1029  CB  SER A  63      35.139  43.110  22.952  1.00 90.57           C
ATOM   1030  HB2 SER A  63      34.831  43.949  22.329  1.00 90.57           H
ATOM   1031  HB3 SER A  63      35.939  43.433  23.618  1.00 90.57           H
ATOM   1032  O   SER A  63      34.935  40.951  25.201  1.00 90.57           O
ATOM   1033  OG  SER A  63      35.626  42.058  22.145  1.00 90.57           O
ATOM   1034  HG  SER A  63      36.398  42.317  21.635  1.00 90.57           H
ATOM   1035  N   LEU A  64      33.453  40.229  23.671  1.00 91.28           N
ATOM   1036  H   LEU A  64      32.804  40.510  22.950  1.00 91.28           H
ATOM   1037  CA  LEU A  64      33.686  38.796  23.860  1.00 91.28           C
ATOM   1038  HA  LEU A  64      34.464  38.656  24.611  1.00 91.28           H
ATOM   1039  C   LEU A  64      34.170  38.164  22.551  1.00 91.28           C
ATOM   1040  CB  LEU A  64      32.403  38.127  24.373  1.00 91.28           C
ATOM   1041  HB2 LEU A  64      31.646  38.206  23.593  1.00 91.28           H
ATOM   1042  HB3 LEU A  64      32.050  38.672  25.249  1.00 91.28           H
ATOM   1043  O   LEU A  64      33.449  38.182  21.555  1.00 91.28           O
ATOM   1044  CG  LEU A  64      32.595  36.650  24.766  1.00 91.28           C
ATOM   1045  HG  LEU A  64      33.418  36.210  24.204  1.00 91.28           H
ATOM   1046  CD1 LEU A  64      32.889  36.523  26.263  1.00 91.28           C
ATOM   1047 HD11 LEU A  64      32.053  36.903  26.850  1.00 91.28           H
ATOM   1048 HD12 LEU A  64      33.070  35.476  26.504  1.00 91.28           H
ATOM   1049 HD13 LEU A  64      33.792  37.091  26.491  1.00 91.28           H
ATOM   1050  CD2 LEU A  64      31.333  35.844  24.461  1.00 91.28           C
ATOM   1051 HD21 LEU A  64      30.481  36.261  24.998  1.00 91.28           H
ATOM   1052 HD22 LEU A  64      31.486  34.803  24.747  1.00 91.28           H
ATOM   1053 HD23 LEU A  64      31.149  35.879  23.387  1.00 91.28           H
ATOM   1054  N   GLU A  65      35.346  37.547  22.590  1.00 91.19           N
ATOM   1055  H   GLU A  65      35.873  37.581  23.451  1.00 91.19           H
ATOM   1056  CA  GLU A  65      35.999  36.905  21.449  1.00 91.19           C
ATOM   1057  HA  GLU A  65      35.407  37.080  20.551  1.00 91.19           H
ATOM   1058  C   GLU A  65      36.120  35.391  21.640  1.00 91.19           C
ATOM   1059  CB  GLU A  65      37.388  37.519  21.225  1.00 91.19           C
ATOM   1060  HB2 GLU A  65      37.923  37.537  22.175  1.00 91.19           H
ATOM   1061  HB3 GLU A  65      37.943  36.894  20.525  1.00 91.19           H
ATOM   1062  O   GLU A  65      36.427  34.906  22.733  1.00 91.19           O
ATOM   1063  CG  GLU A  65      37.301  38.938  20.651  1.00 91.19           C
ATOM   1064  HG2 GLU A  65      36.629  39.532  21.271  1.00 91.19           H
ATOM   1065  HG3 GLU A  65      36.875  38.876  19.649  1.00 91.19           H
ATOM   1066  CD  GLU A  65      38.660  39.650  20.577  1.00 91.19           C
ATOM   1067  OE1 GLU A  65      38.635  40.884  20.366  1.00 91.19           O
ATOM   1068  OE2 GLU A  65      39.706  38.986  20.782  1.00 91.19           O
ATOM   1069  N   PHE A  66      35.912  34.642  20.557  1.00 92.09           N
ATOM   1070  H   PHE A  66      35.763  35.116  19.678  1.00 92.09           H
ATOM   1071  CA  PHE A  66      36.113  33.192  20.505  1.00 92.09           C
ATOM   1072  HA  PHE A  66      36.151  32.784  21.515  1.00 92.09           H
ATOM   1073  C   PHE A  66      37.449  32.902  19.819  1.00 92.09           C
ATOM   1074  CB  PHE A  66      34.944  32.525  19.765  1.00 92.09           C
ATOM   1075  HB2 PHE A  66      34.894  32.922  18.751  1.00 92.09           H
ATOM   1076  HB3 PHE A  66      35.149  31.458  19.685  1.00 92.09           H
ATOM   1077  O   PHE A  66      37.668  33.356  18.700  1.00 92.09           O
ATOM   1078  CG  PHE A  66      33.593  32.712  20.430  1.00 92.09           C
ATOM   1079  CD1 PHE A  66      33.130  31.774  21.369  1.00 92.09           C
ATOM   1080  HD1 PHE A  66      33.748  30.924  21.618  1.00 92.09           H
ATOM   1081  CD2 PHE A  66      32.802  33.834  20.126  1.00 92.09           C
ATOM   1082  HD2 PHE A  66      33.149  34.559  19.405  1.00 92.09           H
ATOM   1083  CE1 PHE A  66      31.891  31.955  22.010  1.00 92.09           C
ATOM   1084  HE1 PHE A  66      31.558  31.235  22.743  1.00 92.09           H
ATOM   1085  CE2 PHE A  66      31.567  34.022  20.769  1.00 92.09           C
ATOM   1086  HE2 PHE A  66      30.983  34.900  20.535  1.00 92.09           H
ATOM   1087  CZ  PHE A  66      31.110  33.085  21.712  1.00 92.09           C
ATOM   1088  HZ  PHE A  66      30.167  33.242  22.214  1.00 92.09           H
ATOM   1089  N   ILE A  67      38.344  32.171  20.489  1.00 85.96           N
ATOM   1090  H   ILE A  67      38.097  31.812  21.400  1.00 85.96           H
ATOM   1091  CA  ILE A  67      39.718  31.963  20.004  1.00 85.96           C
ATOM   1092  HA  ILE A  67      39.942  32.707  19.239  1.00 85.96           H
ATOM   1093  C   ILE A  67      39.862  30.596  19.341  1.00 85.96           C
ATOM   1094  CB  ILE A  67      40.754  32.139  21.140  1.00 85.96           C
ATOM   1095  HB  ILE A  67      40.627  31.323  21.851  1.00 85.96           H
ATOM   1096  O   ILE A  67      40.295  30.503  18.197  1.00 85.96           O
ATOM   1097  CG1 ILE A  67      40.562  33.468  21.906  1.00 85.96           C
ATOM   1098 HG12 ILE A  67      39.533  33.558  22.252  1.00 85.96           H
ATOM   1099 HG13 ILE A  67      40.764  34.304  21.236  1.00 85.96           H
ATOM   1100  CG2 ILE A  67      42.180  32.061  20.553  1.00 85.96           C
ATOM   1101 HG21 ILE A  67      42.349  32.898  19.876  1.00 85.96           H
ATOM   1102 HG22 ILE A  67      42.932  32.069  21.343  1.00 85.96           H
ATOM   1103 HG23 ILE A  67      42.317  31.136  19.993  1.00 85.96           H
ATOM   1104  CD1 ILE A  67      41.456  33.589  23.146  1.00 85.96           C
ATOM   1105 HD11 ILE A  67      41.224  32.792  23.853  1.00 85.96           H
ATOM   1106 HD12 ILE A  67      42.512  33.552  22.878  1.00 85.96           H
ATOM   1107 HD13 ILE A  67      41.275  34.556  23.615  1.00 85.96           H
ATOM   1108  N   ASP A  68      39.542  29.534  20.079  1.00 88.96           N
ATOM   1109  H   ASP A  68      39.097  29.665  20.977  1.00 88.96           H
ATOM   1110  CA  ASP A  68      39.774  28.160  19.636  1.00 88.96           C
ATOM   1111  HA  ASP A  68      39.603  28.116  18.560  1.00 88.96           H
ATOM   1112  C   ASP A  68      38.798  27.193  20.309  1.00 88.96           C
ATOM   1113  CB  ASP A  68      41.234  27.765  19.929  1.00 88.96           C
ATOM   1114  HB2 ASP A  68      41.322  27.454  20.970  1.00 88.96           H
ATOM   1115  HB3 ASP A  68      41.876  28.636  19.793  1.00 88.96           H
ATOM   1116  O   ASP A  68      38.155  27.539  21.306  1.00 88.96           O
ATOM   1117  CG  ASP A  68      41.773  26.662  19.008  1.00 88.96           C
ATOM   1118  OD1 ASP A  68      41.078  26.294  18.030  1.00 88.96           O
ATOM   1119  OD2 ASP A  68      42.913  26.231  19.285  1.00 88.96           O
ATOM   1120  N   TYR A  69      38.696  25.980  19.775  1.00 93.30           N
ATOM   1121  H   TYR A  69      39.310  25.740  19.010  1.00 93.30           H
ATOM   1122  CA  TYR A  69      37.829  24.929  20.298  1.00 93.30           C
ATOM   1123  HA  TYR A  69      37.586  25.171  21.333  1.00 93.30           H
ATOM   1124  C   TYR A  69      38.536  23.574  20.325  1.00 93.30           C
ATOM   1125  CB  TYR A  69      36.510  24.872  19.511  1.00 93.30           C
ATOM   1126  HB2 TYR A  69      36.010  25.836  19.600  1.00 93.30           H
ATOM   1127  HB3 TYR A  69      35.858  24.130  19.971  1.00 93.30           H
ATOM   1128  O   TYR A  69      39.487  23.325  19.594  1.00 93.30           O
ATOM   1129  CG  TYR A  69      36.668  24.541  18.039  1.00 93.30           C
ATOM   1130  CD1 TYR A  69      36.946  25.577  17.129  1.00 93.30           C
ATOM   1131  HD1 TYR A  69      37.045  26.594  17.479  1.00 93.30           H
ATOM   1132  CD2 TYR A  69      36.560  23.211  17.581  1.00 93.30           C
ATOM   1133  HD2 TYR A  69      36.364  22.408  18.277  1.00 93.30           H
ATOM   1134  CE1 TYR A  69      37.126  25.284  15.769  1.00 93.30           C
ATOM   1135  HE1 TYR A  69      37.355  26.073  15.068  1.00 93.30           H
ATOM   1136  CE2 TYR A  69      36.728  22.918  16.211  1.00 93.30           C
ATOM   1137  HE2 TYR A  69      36.651  21.905  15.847  1.00 93.30           H
ATOM   1138  OH  TYR A  69      37.161  23.726  13.977  1.00 93.30           O
ATOM   1139  HH  TYR A  69      36.996  22.813  13.730  1.00 93.30           H
ATOM   1140  CZ  TYR A  69      37.015  23.960  15.303  1.00 93.30           C
ATOM   1141  N   SER A  70      38.055  22.682  21.186  1.00 92.05           N
ATOM   1142  H   SER A  70      37.261  22.945  21.753  1.00 92.05           H
ATOM   1143  CA  SER A  70      38.495  21.288  21.242  1.00 92.05           C
ATOM   1144  HA  SER A  70      38.896  21.007  20.268  1.00 92.05           H
ATOM   1145  C   SER A  70      37.314  20.369  21.538  1.00 92.05           C
ATOM   1146  CB  SER A  70      39.616  21.099  22.273  1.00 92.05           C
ATOM   1147  HB2 SER A  70      39.932  20.056  22.274  1.00 92.05           H
ATOM   1148  HB3 SER A  70      40.468  21.719  21.992  1.00 92.05           H
ATOM   1149  O   SER A  70      36.386  20.743  22.266  1.00 92.05           O
ATOM   1150  OG  SER A  70      39.184  21.456  23.573  1.00 92.05           O
ATOM   1151  HG  SER A  70      38.871  22.363  23.526  1.00 92.05           H
ATOM   1152  N   LEU A  71      37.352  19.167  20.965  1.00 92.89           N
ATOM   1153  H   LEU A  71      38.152  18.923  20.398  1.00 92.89           H
ATOM   1154  CA  LEU A  71      36.468  18.070  21.345  1.00 92.89           C
ATOM   1155  HA  LEU A  71      35.598  18.463  21.871  1.00 92.89           H
ATOM   1156  C   LEU A  71      37.191  17.145  22.320  1.00 92.89           C
ATOM   1157  CB  LEU A  71      35.972  17.305  20.108  1.00 92.89           C
ATOM   1158  HB2 LEU A  71      35.667  16.311  20.436  1.00 92.89           H
ATOM   1159  HB3 LEU A  71      36.789  17.164  19.401  1.00 92.89           H
ATOM   1160  O   LEU A  71      38.356  16.807  22.120  1.00 92.89           O
ATOM   1161  CG  LEU A  71      34.768  17.994  19.437  1.00 92.89           C
ATOM   1162  HG  LEU A  71      34.426  18.828  20.050  1.00 92.89           H
ATOM   1163  CD1 LEU A  71      35.134  18.541  18.062  1.00 92.89           C
ATOM   1164 HD11 LEU A  71      35.436  17.724  17.407  1.00 92.89           H
ATOM   1165 HD12 LEU A  71      34.277  19.061  17.634  1.00 92.89           H
ATOM   1166 HD13 LEU A  71      35.960  19.246  18.155  1.00 92.89           H
ATOM   1167  CD2 LEU A  71      33.595  17.025  19.292  1.00 92.89           C
ATOM   1168 HD21 LEU A  71      33.255  16.722  20.282  1.00 92.89           H
ATOM   1169 HD22 LEU A  71      32.770  17.515  18.777  1.00 92.89           H
ATOM   1170 HD23 LEU A  71      33.902  16.146  18.725  1.00 92.89           H
ATOM   1171  N   GLY A  72      36.488  16.759  23.383  1.00 90.67           N
ATOM   1172  H   GLY A  72      35.539  17.093  23.471  1.00 90.67           H
ATOM   1173  CA  GLY A  72      36.946  15.713  24.292  1.00 90.67           C
ATOM   1174  HA2 GLY A  72      38.018  15.813  24.463  1.00 90.67           H
ATOM   1175  HA3 GLY A  72      36.433  15.818  25.248  1.00 90.67           H
ATOM   1176  C   GLY A  72      36.676  14.307  23.754  1.00 90.67           C
ATOM   1177  O   GLY A  72      36.177  14.127  22.644  1.00 90.67           O
ATOM   1178  N   GLU A  73      36.964  13.306  24.581  1.00 92.32           N
ATOM   1179  H   GLU A  73      37.386  13.496  25.478  1.00 92.32           H
ATOM   1180  CA  GLU A  73      36.590  11.921  24.297  1.00 92.32           C
ATOM   1181  HA  GLU A  73      36.812  11.726  23.247  1.00 92.32           H
ATOM   1182  C   GLU A  73      35.083  11.685  24.520  1.00 92.32           C
ATOM   1183  CB  GLU A  73      37.435  10.953  25.139  1.00 92.32           C
ATOM   1184  HB2 GLU A  73      37.363  11.228  26.191  1.00 92.32           H
ATOM   1185  HB3 GLU A  73      37.038   9.946  25.012  1.00 92.32           H
ATOM   1186  O   GLU A  73      34.473  12.337  25.380  1.00 92.32           O
ATOM   1187  CG  GLU A  73      38.906  10.967  24.692  1.00 92.32           C
ATOM   1188  HG2 GLU A  73      38.943  10.789  23.618  1.00 92.32           H
ATOM   1189  HG3 GLU A  73      39.322  11.957  24.883  1.00 92.32           H
ATOM   1190  CD  GLU A  73      39.778   9.916  25.397  1.00 92.32           C
ATOM   1191  OE1 GLU A  73      40.995   9.905  25.102  1.00 92.32           O
ATOM   1192  OE2 GLU A  73      39.250   9.166  26.247  1.00 92.32           O
ATOM   1193  N   PRO A  74      34.461  10.770  23.754  1.00 94.25           N
ATOM   1194  CA  PRO A  74      33.075  10.377  23.965  1.00 94.25           C
ATOM   1195  HA  PRO A  74      32.440  11.262  23.931  1.00 94.25           H
ATOM   1196  C   PRO A  74      32.897   9.688  25.322  1.00 94.25           C
ATOM   1197  CB  PRO A  74      32.714   9.453  22.799  1.00 94.25           C
ATOM   1198  HB2 PRO A  74      32.298  10.040  21.980  1.00 94.25           H
ATOM   1199  HB3 PRO A  74      32.012   8.672  23.092  1.00 94.25           H
ATOM   1200  O   PRO A  74      33.751   8.933  25.778  1.00 94.25           O
ATOM   1201  CG  PRO A  74      34.062   8.871  22.378  1.00 94.25           C
ATOM   1202  HG2 PRO A  74      34.079   8.601  21.322  1.00 94.25           H
ATOM   1203  HG3 PRO A  74      34.294   8.005  22.998  1.00 94.25           H
ATOM   1204  CD  PRO A  74      35.053   9.990  22.677  1.00 94.25           C
ATOM   1205  HD2 PRO A  74      36.013   9.560  22.966  1.00 94.25           H
ATOM   1206  HD3 PRO A  74      35.172  10.621  21.797  1.00 94.25           H
ATOM   1207  N   LYS A  75      31.755   9.937  25.967  1.00 89.22           N
ATOM   1208  H   LYS A  75      31.098  10.560  25.519  1.00 89.22           H
ATOM   1209  CA  LYS A  75      31.460   9.428  27.319  1.00 89.22           C
ATOM   1210  HA  LYS A  75      32.308   9.659  27.964  1.00 89.22           H
ATOM   1211  C   LYS A  75      31.298   7.900  27.365  1.00 89.22           C
ATOM   1212  CB  LYS A  75      30.210  10.156  27.835  1.00 89.22           C
ATOM   1213  HB2 LYS A  75      30.325  11.223  27.640  1.00 89.22           H
ATOM   1214  HB3 LYS A  75      29.346   9.802  27.273  1.00 89.22           H
ATOM   1215  O   LYS A  75      31.655   7.293  28.368  1.00 89.22           O
ATOM   1216  CG  LYS A  75      29.946   9.976  29.339  1.00 89.22           C
ATOM   1217  HG2 LYS A  75      29.827   8.917  29.565  1.00 89.22           H
ATOM   1218  HG3 LYS A  75      30.783  10.374  29.913  1.00 89.22           H
ATOM   1219  CD  LYS A  75      28.653  10.717  29.721  1.00 89.22           C
ATOM   1220  HD2 LYS A  75      28.785  11.787  29.559  1.00 89.22           H
ATOM   1221  HD3 LYS A  75      27.854  10.366  29.067  1.00 89.22           H
ATOM   1222  CE  LYS A  75      28.239  10.460  31.176  1.00 89.22           C
ATOM   1223  HE2 LYS A  75      28.958  10.934  31.843  1.00 89.22           H
ATOM   1224  HE3 LYS A  75      28.275   9.385  31.349  1.00 89.22           H
ATOM   1225  NZ  LYS A  75      26.854  10.947  31.446  1.00 89.22           N
ATOM   1226  HZ1 LYS A  75      26.159  10.483  30.878  1.00 89.22           H
ATOM   1227  HZ2 LYS A  75      26.723  11.932  31.263  1.00 89.22           H
ATOM   1228  HZ3 LYS A  75      26.528  10.739  32.379  1.00 89.22           H
ATOM   1229  N   TYR A  76      30.764   7.315  26.292  1.00 91.51           N
ATOM   1230  H   TYR A  76      30.570   7.893  25.487  1.00 91.51           H
ATOM   1231  CA  TYR A  76      30.548   5.877  26.121  1.00 91.51           C
ATOM   1232  HA  TYR A  76      31.149   5.341  26.856  1.00 91.51           H
ATOM   1233  C   TYR A  76      30.967   5.449  24.706  1.00 91.51           C
ATOM   1234  CB  TYR A  76      29.067   5.526  26.346  1.00 91.51           C
ATOM   1235  HB2 TYR A  76      28.468   6.019  25.581  1.00 91.51           H
ATOM   1236  HB3 TYR A  76      28.936   4.452  26.216  1.00 91.51           H
ATOM   1237  O   TYR A  76      30.836   6.249  23.774  1.00 91.51           O
ATOM   1238  CG  TYR A  76      28.535   5.904  27.712  1.00 91.51           C
ATOM   1239  CD1 TYR A  76      28.903   5.145  28.839  1.00 91.51           C
ATOM   1240  HD1 TYR A  76      29.539   4.281  28.721  1.00 91.51           H
ATOM   1241  CD2 TYR A  76      27.681   7.015  27.857  1.00 91.51           C
ATOM   1242  HD2 TYR A  76      27.366   7.566  26.983  1.00 91.51           H
ATOM   1243  CE1 TYR A  76      28.446   5.513  30.118  1.00 91.51           C
ATOM   1244  HE1 TYR A  76      28.743   4.925  30.974  1.00 91.51           H
ATOM   1245  CE2 TYR A  76      27.222   7.388  29.134  1.00 91.51           C
ATOM   1246  HE2 TYR A  76      26.537   8.214  29.251  1.00 91.51           H
ATOM   1247  OH  TYR A  76      27.196   7.032  31.501  1.00 91.51           O
ATOM   1248  HH  TYR A  76      27.380   6.344  32.144  1.00 91.51           H
ATOM   1249  CZ  TYR A  76      27.617   6.646  30.267  1.00 91.51           C
ATOM   1250  N   PRO A  77      31.430   4.203  24.510  1.00 92.87           N
ATOM   1251  CA  PRO A  77      31.596   3.620  23.185  1.00 92.87           C
ATOM   1252  HA  PRO A  77      32.201   4.278  22.562  1.00 92.87           H
ATOM   1253  C   PRO A  77      30.241   3.407  22.491  1.00 92.87           C
ATOM   1254  CB  PRO A  77      32.357   2.309  23.417  1.00 92.87           C
ATOM   1255  HB2 PRO A  77      33.429   2.508  23.411  1.00 92.87           H
ATOM   1256  HB3 PRO A  77      32.113   1.544  22.680  1.00 92.87           H
ATOM   1257  O   PRO A  77      29.171   3.492  23.100  1.00 92.87           O
ATOM   1258  CG  PRO A  77      31.928   1.892  24.822  1.00 92.87           C
ATOM   1259  HG2 PRO A  77      32.682   1.276  25.313  1.00 92.87           H
ATOM   1260  HG3 PRO A  77      30.978   1.360  24.770  1.00 92.87           H
ATOM   1261  CD  PRO A  77      31.729   3.223  25.543  1.00 92.87           C
ATOM   1262  HD2 PRO A  77      32.649   3.504  26.056  1.00 92.87           H
ATOM   1263  HD3 PRO A  77      30.912   3.139  26.259  1.00 92.87           H
ATOM   1264  N   VAL A  78      30.295   3.117  21.192  1.00 93.56           N
ATOM   1265  H   VAL A  78      31.207   3.072  20.759  1.00 93.56           H
ATOM   1266  CA  VAL A  78      29.122   2.928  20.323  1.00 93.56           C
ATOM   1267  HA  VAL A  78      28.550   3.855  20.300  1.00 93.56           H
ATOM   1268  C   VAL A  78      28.162   1.848  20.845  1.00 93.56           C
ATOM   1269  CB  VAL A  78      29.617   2.630  18.891  1.00 93.56           C
ATOM   1270  HB  VAL A  78      30.484   1.972  18.957  1.00 93.56           H
ATOM   1271  O   VAL A  78      26.959   2.096  20.892  1.00 93.56           O
ATOM   1272  CG1 VAL A  78      28.591   1.916  18.004  1.00 93.56           C
ATOM   1273 HG11 VAL A  78      28.685   0.841  18.156  1.00 93.56           H
ATOM   1274 HG12 VAL A  78      27.573   2.193  18.276  1.00 93.56           H
ATOM   1275 HG13 VAL A  78      28.772   2.127  16.950  1.00 93.56           H
ATOM   1276  CG2 VAL A  78      30.086   3.929  18.221  1.00 93.56           C
ATOM   1277 HG21 VAL A  78      30.858   4.412  18.820  1.00 93.56           H
ATOM   1278 HG22 VAL A  78      29.247   4.616  18.106  1.00 93.56           H
ATOM   1279 HG23 VAL A  78      30.501   3.706  17.238  1.00 93.56           H
ATOM   1280  N   GLU A  79      28.668   0.689  21.278  1.00 90.96           N
ATOM   1281  H   GLU A  79      29.662   0.526  21.211  1.00 90.96           H
ATOM   1282  CA  GLU A  79      27.832  -0.419  21.774  1.00 90.96           C
ATOM   1283  HA  GLU A  79      27.061  -0.650  21.038  1.00 90.96           H
ATOM   1284  C   GLU A  79      27.091  -0.057  23.069  1.00 90.96           C
ATOM   1285  CB  GLU A  79      28.688  -1.679  21.977  1.00 90.96           C
ATOM   1286  HB2 GLU A  79      29.596  -1.400  22.511  1.00 90.96           H
ATOM   1287  HB3 GLU A  79      28.132  -2.394  22.584  1.00 90.96           H
ATOM   1288  O   GLU A  79      25.871  -0.195  23.130  1.00 90.96           O
ATOM   1289  CG  GLU A  79      29.038  -2.355  20.641  1.00 90.96           C
ATOM   1290  HG2 GLU A  79      28.114  -2.677  20.161  1.00 90.96           H
ATOM   1291  HG3 GLU A  79      29.512  -1.620  19.990  1.00 90.96           H
ATOM   1292  CD  GLU A  79      29.993  -3.552  20.799  1.00 90.96           C
ATOM   1293  OE1 GLU A  79      29.943  -4.444  19.927  1.00 90.96           O
ATOM   1294  OE2 GLU A  79      30.822  -3.532  21.739  1.00 90.96           O
ATOM   1295  N   GLU A  80      27.780   0.500  24.072  1.00 90.66           N
ATOM   1296  H   GLU A  80      28.783   0.587  23.994  1.00 90.66           H
ATOM   1297  CA  GLU A  80      27.115   0.960  25.304  1.00 90.66           C
ATOM   1298  HA  GLU A  80      26.536   0.141  25.731  1.00 90.66           H
ATOM   1299  C   GLU A  80      26.136   2.108  25.039  1.00 90.66           C
ATOM   1300  CB  GLU A  80      28.129   1.449  26.344  1.00 90.66           C
ATOM   1301  HB2 GLU A  80      28.894   2.049  25.851  1.00 90.66           H
ATOM   1302  HB3 GLU A  80      27.602   2.097  27.045  1.00 90.66           H
ATOM   1303  O   GLU A  80      25.118   2.221  25.721  1.00 90.66           O
ATOM   1304  CG  GLU A  80      28.781   0.336  27.171  1.00 90.66           C
ATOM   1305  HG2 GLU A  80      28.016  -0.379  27.472  1.00 90.66           H
ATOM   1306  HG3 GLU A  80      29.525  -0.180  26.564  1.00 90.66           H
ATOM   1307  CD  GLU A  80      29.438   0.943  28.421  1.00 90.66           C
ATOM   1308  OE1 GLU A  80      29.056   0.556  29.553  1.00 90.66           O
ATOM   1309  OE2 GLU A  80      30.237   1.891  28.258  1.00 90.66           O
ATOM   1310  N   SER A  81      26.422   2.958  24.046  1.00 93.57           N
ATOM   1311  H   SER A  81      27.276   2.818  23.525  1.00 93.57           H
ATOM   1312  CA  SER A  81      25.509   4.038  23.663  1.00 93.57           C
ATOM   1313  HA  SER A  81      25.294   4.620  24.559  1.00 93.57           H
ATOM   1314  C   SER A  81      24.187   3.492  23.121  1.00 93.57           C
ATOM   1315  CB  SER A  81      26.135   4.984  22.639  1.00 93.57           C
ATOM   1316  HB2 SER A  81      25.427   5.782  22.414  1.00 93.57           H
ATOM   1317  HB3 SER A  81      26.349   4.441  21.718  1.00 93.57           H
ATOM   1318  O   SER A  81      23.133   4.047  23.430  1.00 93.57           O
ATOM   1319  OG  SER A  81      27.330   5.554  23.138  1.00 93.57           O
ATOM   1320  HG  SER A  81      27.970   4.846  23.237  1.00 93.57           H
ATOM   1321  N   LYS A  82      24.246   2.396  22.347  1.00 91.82           N
ATOM   1322  H   LYS A  82      25.153   1.990  22.167  1.00 91.82           H
ATOM   1323  CA  LYS A  82      23.064   1.667  21.868  1.00 91.82           C
ATOM   1324  HA  LYS A  82      22.336   2.371  21.465  1.00 91.82           H
ATOM   1325  C   LYS A  82      22.330   0.949  22.996  1.00 91.82           C
ATOM   1326  CB  LYS A  82      23.416   0.687  20.742  1.00 91.82           C
ATOM   1327  HB2 LYS A  82      24.255   0.057  21.037  1.00 91.82           H
ATOM   1328  HB3 LYS A  82      22.550   0.045  20.582  1.00 91.82           H
ATOM   1329  O   LYS A  82      21.115   1.049  23.055  1.00 91.82           O
ATOM   1330  CG  LYS A  82      23.736   1.400  19.419  1.00 91.82           C
ATOM   1331  HG2 LYS A  82      24.709   1.885  19.499  1.00 91.82           H
ATOM   1332  HG3 LYS A  82      22.986   2.166  19.221  1.00 91.82           H
ATOM   1333  CD  LYS A  82      23.753   0.405  18.251  1.00 91.82           C
ATOM   1334  HD2 LYS A  82      22.821  -0.160  18.252  1.00 91.82           H
ATOM   1335  HD3 LYS A  82      24.585  -0.286  18.387  1.00 91.82           H
ATOM   1336  CE  LYS A  82      23.885   1.135  16.910  1.00 91.82           C
ATOM   1337  HE2 LYS A  82      24.809   1.713  16.908  1.00 91.82           H
ATOM   1338  HE3 LYS A  82      23.051   1.831  16.816  1.00 91.82           H
ATOM   1339  NZ  LYS A  82      23.877   0.185  15.769  1.00 91.82           N
ATOM   1340  HZ1 LYS A  82      24.663  -0.447  15.795  1.00 91.82           H
ATOM   1341  HZ2 LYS A  82      23.020  -0.350  15.748  1.00 91.82           H
ATOM   1342  HZ3 LYS A  82      23.913   0.679  14.889  1.00 91.82           H
ATOM   1343  N   GLU A  83      23.035   0.269  23.900  1.00 88.57           N
ATOM   1344  H   GLU A  83      24.031   0.166  23.767  1.00 88.57           H
ATOM   1345  CA  GLU A  83      22.375  -0.442  25.006  1.00 88.57           C
ATOM   1346  HA  GLU A  83      21.619  -1.115  24.603  1.00 88.57           H
ATOM   1347  C   GLU A  83      21.644   0.486  25.975  1.00 88.57           C
ATOM   1348  CB  GLU A  83      23.378  -1.250  25.836  1.00 88.57           C
ATOM   1349  HB2 GLU A  83      22.925  -1.423  26.812  1.00 88.57           H
ATOM   1350  HB3 GLU A  83      24.295  -0.680  25.984  1.00 88.57           H
ATOM   1351  O   GLU A  83      20.567   0.142  26.450  1.00 88.57           O
ATOM   1352  CG  GLU A  83      23.695  -2.618  25.232  1.00 88.57           C
ATOM   1353  HG2 GLU A  83      22.763  -3.083  24.910  1.00 88.57           H
ATOM   1354  HG3 GLU A  83      24.329  -2.481  24.355  1.00 88.57           H
ATOM   1355  CD  GLU A  83      24.385  -3.555  26.233  1.00 88.57           C
ATOM   1356  OE1 GLU A  83      24.483  -4.762  25.923  1.00 88.57           O
ATOM   1357  OE2 GLU A  83      24.608  -3.174  27.401  1.00 88.57           O
ATOM   1358  N   ARG A  84      22.239   1.635  26.306  1.00 88.37           N
ATOM   1359  H   ARG A  84      23.138   1.832  25.890  1.00 88.37           H
ATOM   1360  CA  ARG A  84      21.726   2.552  27.336  1.00 88.37           C
ATOM   1361  HA  ARG A  84      21.121   1.988  28.045  1.00 88.37           H
ATOM   1362  C   ARG A  84      20.790   3.636  26.784  1.00 88.37           C
ATOM   1363  CB  ARG A  84      22.915   3.172  28.083  1.00 88.37           C
ATOM   1364  HB2 ARG A  84      22.546   3.926  28.779  1.00 88.37           H
ATOM   1365  HB3 ARG A  84      23.549   3.654  27.339  1.00 88.37           H
ATOM   1366  O   ARG A  84      20.459   4.566  27.515  1.00 88.37           O
ATOM   1367  CG  ARG A  84      23.798   2.199  28.872  1.00 88.37           C
ATOM   1368  HG2 ARG A  84      24.211   1.442  28.206  1.00 88.37           H
ATOM   1369  HG3 ARG A  84      23.215   1.716  29.657  1.00 88.37           H
ATOM   1370  CD  ARG A  84      24.937   3.023  29.490  1.00 88.37           C
ATOM   1371  HD2 ARG A  84      25.424   3.586  28.694  1.00 88.37           H
ATOM   1372  HD3 ARG A  84      24.518   3.739  30.196  1.00 88.37           H
ATOM   1373  NE  ARG A  84      25.961   2.184  30.134  1.00 88.37           N
ATOM   1374  HE  ARG A  84      26.560   1.647  29.525  1.00 88.37           H
ATOM   1375  NH1 ARG A  84      25.541   2.682  32.346  1.00 88.37           N
ATOM   1376 HH11 ARG A  84      24.596   2.948  32.106  1.00 88.37           H
ATOM   1377 HH12 ARG A  84      25.658   2.412  33.312  1.00 88.37           H
ATOM   1378  NH2 ARG A  84      27.313   1.425  31.758  1.00 88.37           N
ATOM   1379 HH21 ARG A  84      27.530   1.248  32.728  1.00 88.37           H
ATOM   1380 HH22 ARG A  84      27.904   1.040  31.035  1.00 88.37           H
ATOM   1381  CZ  ARG A  84      26.258   2.107  31.414  1.00 88.37           C
ATOM   1382  N   ASP A  85      20.426   3.579  25.503  1.00 89.82           N
ATOM   1383  H   ASP A  85      20.613   2.727  24.994  1.00 89.82           H
ATOM   1384  CA  ASP A  85      19.647   4.618  24.811  1.00 89.82           C
ATOM   1385  HA  ASP A  85      19.740   4.401  23.747  1.00 89.82           H
ATOM   1386  C   ASP A  85      20.197   6.041  24.969  1.00 89.82           C
ATOM   1387  CB  ASP A  85      18.161   4.516  25.147  1.00 89.82           C
ATOM   1388  HB2 ASP A  85      18.025   4.361  26.218  1.00 89.82           H
ATOM   1389  HB3 ASP A  85      17.653   5.443  24.878  1.00 89.82           H
ATOM   1390  O   ASP A  85      19.468   7.035  25.064  1.00 89.82           O
ATOM   1391  CG  ASP A  85      17.465   3.413  24.378  1.00 89.82           C
ATOM   1392  OD1 ASP A  85      18.128   2.521  23.810  1.00 89.82           O
ATOM   1393  OD2 ASP A  85      16.225   3.424  24.447  1.00 89.82           O
ATOM   1394  N   VAL A  86      21.520   6.164  24.947  1.00 92.09           N
ATOM   1395  H   VAL A  86      22.060   5.325  24.787  1.00 92.09           H
ATOM   1396  CA  VAL A  86      22.207   7.456  24.998  1.00 92.09           C
ATOM   1397  HA  VAL A  86      21.465   8.211  25.257  1.00 92.09           H
ATOM   1398  C   VAL A  86      22.698   7.869  23.619  1.00 92.09           C
ATOM   1399  CB  VAL A  86      23.291   7.548  26.097  1.00 92.09           C
ATOM   1400  HB  VAL A  86      24.147   8.100  25.711  1.00 92.09           H
ATOM   1401  O   VAL A  86      22.742   7.109  22.654  1.00 92.09           O
ATOM   1402  CG1 VAL A  86      22.742   8.315  27.305  1.00 92.09           C
ATOM   1403 HG11 VAL A  86      21.861   7.809  27.700  1.00 92.09           H
ATOM   1404 HG12 VAL A  86      23.494   8.368  28.093  1.00 92.09           H
ATOM   1405 HG13 VAL A  86      22.470   9.332  27.022  1.00 92.09           H
ATOM   1406  CG2 VAL A  86      23.789   6.208  26.619  1.00 92.09           C
ATOM   1407 HG21 VAL A  86      23.006   5.766  27.235  1.00 92.09           H
ATOM   1408 HG22 VAL A  86      24.687   6.344  27.222  1.00 92.09           H
ATOM   1409 HG23 VAL A  86      24.004   5.538  25.787  1.00 92.09           H
ATOM   1410  N   THR A  87      22.993   9.156  23.494  1.00 93.72           N
ATOM   1411  H   THR A  87      23.051   9.705  24.340  1.00 93.72           H
ATOM   1412  CA  THR A  87      23.543   9.719  22.261  1.00 93.72           C
ATOM   1413  HA  THR A  87      23.131   9.195  21.399  1.00 93.72           H
ATOM   1414  C   THR A  87      25.058   9.531  22.264  1.00 93.72           C
ATOM   1415  CB  THR A  87      23.157  11.198  22.160  1.00 93.72           C
ATOM   1416  HB  THR A  87      23.627  11.751  22.974  1.00 93.72           H
ATOM   1417  O   THR A  87      25.707   9.875  23.252  1.00 93.72           O
ATOM   1418  CG2 THR A  87      23.547  11.831  20.832  1.00 93.72           C
ATOM   1419 HG21 THR A  87      24.630  11.816  20.712  1.00 93.72           H
ATOM   1420 HG22 THR A  87      23.200  12.864  20.804  1.00 93.72           H
ATOM   1421 HG23 THR A  87      23.088  11.269  20.019  1.00 93.72           H
ATOM   1422  OG1 THR A  87      21.752  11.335  22.266  1.00 93.72           O
ATOM   1423  HG1 THR A  87      21.452  10.762  22.975  1.00 93.72           H
ATOM   1424  N   TYR A  88      25.635   9.036  21.166  1.00 95.74           N
ATOM   1425  H   TYR A  88      25.057   8.801  20.372  1.00 95.74           H
ATOM   1426  CA  TYR A  88      27.090   8.976  21.014  1.00 95.74           C
ATOM   1427  HA  TYR A  88      27.523   8.622  21.949  1.00 95.74           H
ATOM   1428  C   TYR A  88      27.624  10.383  20.731  1.00 95.74           C
ATOM   1429  CB  TYR A  88      27.488   7.977  19.926  1.00 95.74           C
ATOM   1430  HB2 TYR A  88      27.044   8.286  18.980  1.00 95.74           H
ATOM   1431  HB3 TYR A  88      27.089   6.998  20.190  1.00 95.74           H
ATOM   1432  O   TYR A  88      27.530  10.901  19.615  1.00 95.74           O
ATOM   1433  CG  TYR A  88      28.988   7.840  19.751  1.00 95.74           C
ATOM   1434  CD1 TYR A  88      29.604   8.266  18.558  1.00 95.74           C
ATOM   1435  HD1 TYR A  88      29.008   8.692  17.764  1.00 95.74           H
ATOM   1436  CD2 TYR A  88      29.766   7.275  20.779  1.00 95.74           C
ATOM   1437  HD2 TYR A  88      29.302   6.932  21.692  1.00 95.74           H
ATOM   1438  CE1 TYR A  88      30.992   8.113  18.383  1.00 95.74           C
ATOM   1439  HE1 TYR A  88      31.454   8.410  17.453  1.00 95.74           H
ATOM   1440  CE2 TYR A  88      31.158   7.140  20.615  1.00 95.74           C
ATOM   1441  HE2 TYR A  88      31.761   6.704  21.398  1.00 95.74           H
ATOM   1442  OH  TYR A  88      33.109   7.389  19.248  1.00 95.74           O
ATOM   1443  HH  TYR A  88      33.394   7.635  18.364  1.00 95.74           H
ATOM   1444  CZ  TYR A  88      31.772   7.553  19.416  1.00 95.74           C
ATOM   1445  N   SER A  89      28.125  11.037  21.776  1.00 95.27           N
ATOM   1446  H   SER A  89      28.132  10.560  22.666  1.00 95.27           H
ATOM   1447  CA  SER A  89      28.522  12.445  21.741  1.00 95.27           C
ATOM   1448  HA  SER A  89      28.702  12.727  20.704  1.00 95.27           H
ATOM   1449  C   SER A  89      29.813  12.711  22.507  1.00 95.27           C
ATOM   1450  CB  SER A  89      27.392  13.333  22.276  1.00 95.27           C
ATOM   1451  HB2 SER A  89      27.719  14.372  22.268  1.00 95.27           H
ATOM   1452  HB3 SER A  89      26.524  13.241  21.622  1.00 95.27           H
ATOM   1453  O   SER A  89      30.081  12.053  23.515  1.00 95.27           O
ATOM   1454  OG  SER A  89      27.015  12.980  23.592  1.00 95.27           O
ATOM   1455  HG  SER A  89      27.717  12.458  23.987  1.00 95.27           H
ATOM   1456  N   ALA A  90      30.562  13.722  22.065  1.00 94.93           N
ATOM   1457  H   ALA A  90      30.245  14.221  21.246  1.00 94.93           H
ATOM   1458  CA  ALA A  90      31.716  14.275  22.767  1.00 94.93           C
ATOM   1459  HA  ALA A  90      31.920  13.651  23.637  1.00 94.93           H
ATOM   1460  C   ALA A  90      31.443  15.712  23.239  1.00 94.93           C
ATOM   1461  CB  ALA A  90      32.967  14.241  21.884  1.00 94.93           C
ATOM   1462  HB1 ALA A  90      32.716  14.486  20.852  1.00 94.93           H
ATOM   1463  HB2 ALA A  90      33.697  14.965  22.246  1.00 94.93           H
ATOM   1464  HB3 ALA A  90      33.437  13.259  21.941  1.00 94.93           H
ATOM   1465  O   ALA A  90      30.794  16.489  22.533  1.00 94.93           O
ATOM   1466  N   PRO A  91      31.969  16.109  24.406  1.00 94.49           N
ATOM   1467  CA  PRO A  91      31.838  17.468  24.905  1.00 94.49           C
ATOM   1468  HA  PRO A  91      30.792  17.775  24.883  1.00 94.49           H
ATOM   1469  C   PRO A  91      32.673  18.447  24.067  1.00 94.49           C
ATOM   1470  CB  PRO A  91      32.296  17.391  26.364  1.00 94.49           C
ATOM   1471  HB2 PRO A  91      32.755  18.320  26.704  1.00 94.49           H
ATOM   1472  HB3 PRO A  91      31.446  17.131  26.994  1.00 94.49           H
ATOM   1473  O   PRO A  91      33.877  18.253  23.881  1.00 94.49           O
ATOM   1474  CG  PRO A  91      33.284  16.227  26.381  1.00 94.49           C
ATOM   1475  HG2 PRO A  91      34.269  16.577  26.070  1.00 94.49           H
ATOM   1476  HG3 PRO A  91      33.337  15.752  27.360  1.00 94.49           H
ATOM   1477  CD  PRO A  91      32.727  15.278  25.328  1.00 94.49           C
ATOM   1478  HD2 PRO A  91      33.545  14.765  24.823  1.00 94.49           H
ATOM   1479  HD3 PRO A  91      32.061  14.554  25.799  1.00 94.49           H
ATOM   1480  N   LEU A  92      32.049  19.540  23.622  1.00 94.47           N
ATOM   1481  H   LEU A  92      31.057  19.619  23.793  1.00 94.47           H
ATOM   1482  CA  LEU A  92      32.722  20.656  22.956  1.00 94.47           C
ATOM   1483  HA  LEU A  92      33.613  20.278  22.455  1.00 94.47           H
ATOM   1484  C   LEU A  92      33.149  21.703  23.995  1.00 94.47           C
ATOM   1485  CB  LEU A  92      31.783  21.252  21.887  1.00 94.47           C
ATOM   1486  HB2 LEU A  92      30.931  21.699  22.400  1.00 94.47           H
ATOM   1487  HB3 LEU A  92      31.401  20.449  21.257  1.00 94.47           H
ATOM   1488  O   LEU A  92      32.317  22.234  24.745  1.00 94.47           O
ATOM   1489  CG  LEU A  92      32.449  22.316  20.989  1.00 94.47           C
ATOM   1490  HG  LEU A  92      33.045  22.993  21.601  1.00 94.47           H
ATOM   1491  CD1 LEU A  92      33.348  21.684  19.926  1.00 94.47           C
ATOM   1492 HD11 LEU A  92      34.177  21.163  20.403  1.00 94.47           H
ATOM   1493 HD12 LEU A  92      32.783  20.978  19.317  1.00 94.47           H
ATOM   1494 HD13 LEU A  92      33.762  22.458  19.279  1.00 94.47           H
ATOM   1495  CD2 LEU A  92      31.387  23.154  20.276  1.00 94.47           C
ATOM   1496 HD21 LEU A  92      31.875  23.908  19.658  1.00 94.47           H
ATOM   1497 HD22 LEU A  92      30.781  22.512  19.636  1.00 94.47           H
ATOM   1498 HD23 LEU A  92      30.747  23.649  21.006  1.00 94.47           H
ATOM   1499  N   ARG A  93      34.439  22.047  24.020  1.00 93.12           N
ATOM   1500  H   ARG A  93      35.068  21.576  23.385  1.00 93.12           H
ATOM   1501  CA  ARG A  93      34.977  23.165  24.808  1.00 93.12           C
ATOM   1502  HA  ARG A  93      34.180  23.609  25.405  1.00 93.12           H
ATOM   1503  C   ARG A  93      35.489  24.264  23.901  1.00 93.12           C
ATOM   1504  CB  ARG A  93      36.080  22.699  25.759  1.00 93.12           C
ATOM   1505  HB2 ARG A  93      36.849  22.157  25.207  1.00 93.12           H
ATOM   1506  HB3 ARG A  93      36.537  23.579  26.212  1.00 93.12           H
ATOM   1507  O   ARG A  93      36.121  23.986  22.886  1.00 93.12           O
ATOM   1508  CG  ARG A  93      35.501  21.809  26.860  1.00 93.12           C
ATOM   1509  HG2 ARG A  93      34.595  22.266  27.258  1.00 93.12           H
ATOM   1510  HG3 ARG A  93      35.262  20.826  26.454  1.00 93.12           H
ATOM   1511  CD  ARG A  93      36.520  21.678  27.987  1.00 93.12           C
ATOM   1512  HD2 ARG A  93      36.784  22.679  28.331  1.00 93.12           H
ATOM   1513  HD3 ARG A  93      37.418  21.200  27.596  1.00 93.12           H
ATOM   1514  NE  ARG A  93      35.973  20.880  29.098  1.00 93.12           N
ATOM   1515  HE  ARG A  93      35.258  20.208  28.854  1.00 93.12           H
ATOM   1516  NH1 ARG A  93      37.407  21.655  30.706  1.00 93.12           N
ATOM   1517 HH11 ARG A  93      37.805  21.605  31.632  1.00 93.12           H
ATOM   1518 HH12 ARG A  93      37.836  22.239  30.003  1.00 93.12           H
ATOM   1519  NH2 ARG A  93      35.896  20.083  31.224  1.00 93.12           N
ATOM   1520 HH21 ARG A  93      36.291  20.030  32.151  1.00 93.12           H
ATOM   1521 HH22 ARG A  93      35.188  19.422  30.936  1.00 93.12           H
ATOM   1522  CZ  ARG A  93      36.424  20.879  30.336  1.00 93.12           C
ATOM   1523  N   VAL A  94      35.203  25.505  24.277  1.00 93.49           N
ATOM   1524  H   VAL A  94      34.712  25.647  25.148  1.00 93.49           H
ATOM   1525  CA  VAL A  94      35.587  26.689  23.511  1.00 93.49           C
ATOM   1526  HA  VAL A  94      36.291  26.394  22.733  1.00 93.49           H
ATOM   1527  C   VAL A  94      36.297  27.672  24.427  1.00 93.49           C
ATOM   1528  CB  VAL A  94      34.379  27.339  22.813  1.00 93.49           C
ATOM   1529  HB  VAL A  94      33.727  27.795  23.558  1.00 93.49           H
ATOM   1530  O   VAL A  94      35.793  28.024  25.498  1.00 93.49           O
ATOM   1531  CG1 VAL A  94      34.840  28.418  21.828  1.00 93.49           C
ATOM   1532 HG11 VAL A  94      33.986  28.789  21.261  1.00 93.49           H
ATOM   1533 HG12 VAL A  94      35.312  29.246  22.358  1.00 93.49           H
ATOM   1534 HG13 VAL A  94      35.553  27.997  21.119  1.00 93.49           H
ATOM   1535  CG2 VAL A  94      33.557  26.317  22.017  1.00 93.49           C
ATOM   1536 HG21 VAL A  94      34.198  25.800  21.303  1.00 93.49           H
ATOM   1537 HG22 VAL A  94      33.105  25.585  22.686  1.00 93.49           H
ATOM   1538 HG23 VAL A  94      32.763  26.828  21.472  1.00 93.49           H
ATOM   1539  N   LYS A  95      37.452  28.145  23.970  1.00 92.83           N
ATOM   1540  H   LYS A  95      37.763  27.827  23.063  1.00 92.83           H
ATOM   1541  CA  LYS A  95      38.280  29.115  24.670  1.00 92.83           C
ATOM   1542  HA  LYS A  95      38.144  28.958  25.740  1.00 92.83           H
ATOM   1543  C   LYS A  95      37.817  30.519  24.309  1.00 92.83           C
ATOM   1544  CB  LYS A  95      39.743  28.837  24.319  1.00 92.83           C
ATOM   1545  HB2 LYS A  95      39.987  29.274  23.351  1.00 92.83           H
ATOM   1546  HB3 LYS A  95      39.883  27.758  24.249  1.00 92.83           H
ATOM   1547  O   LYS A  95      37.898  30.938  23.152  1.00 92.83           O
ATOM   1548  CG  LYS A  95      40.684  29.364  25.403  1.00 92.83           C
ATOM   1549  HG2 LYS A  95      40.593  30.447  25.484  1.00 92.83           H
ATOM   1550  HG3 LYS A  95      40.427  28.906  26.358  1.00 92.83           H
ATOM   1551  CD  LYS A  95      42.118  28.989  25.026  1.00 92.83           C
ATOM   1552  HD2 LYS A  95      42.164  27.917  24.834  1.00 92.83           H
ATOM   1553  HD3 LYS A  95      42.396  29.521  24.116  1.00 92.83           H
ATOM   1554  CE  LYS A  95      43.084  29.338  26.156  1.00 92.83           C
ATOM   1555  HE2 LYS A  95      42.762  28.819  27.059  1.00 92.83           H
ATOM   1556  HE3 LYS A  95      43.032  30.411  26.341  1.00 92.83           H
ATOM   1557  NZ  LYS A  95      44.461  28.935  25.788  1.00 92.83           N
ATOM   1558  HZ1 LYS A  95      44.489  27.941  25.611  1.00 92.83           H
ATOM   1559  HZ2 LYS A  95      45.112  29.162  26.526  1.00 92.83           H
ATOM   1560  HZ3 LYS A  95      44.741  29.404  24.938  1.00 92.83           H
ATOM   1561  N   VAL A  96      37.310  31.233  25.307  1.00 93.86           N
ATOM   1562  H   VAL A  96      37.299  30.819  26.228  1.00 93.86           H
ATOM   1563  CA  VAL A  96      36.659  32.537  25.143  1.00 93.86           C
ATOM   1564  HA  VAL A  96      36.729  32.822  24.094  1.00 93.86           H
ATOM   1565  C   VAL A  96      37.404  33.599  25.938  1.00 93.86           C
ATOM   1566  CB  VAL A  96      35.160  32.517  25.535  1.00 93.86           C
ATOM   1567  HB  VAL A  96      35.009  33.129  26.424  1.00 93.86           H
ATOM   1568  O   VAL A  96      37.858  33.341  27.055  1.00 93.86           O
ATOM   1569  CG1 VAL A  96      34.317  33.110  24.404  1.00 93.86           C
ATOM   1570 HG11 VAL A  96      34.568  34.163  24.278  1.00 93.86           H
ATOM   1571 HG12 VAL A  96      33.253  33.031  24.627  1.00 93.86           H
ATOM   1572 HG13 VAL A  96      34.531  32.585  23.473  1.00 93.86           H
ATOM   1573  CG2 VAL A  96      34.581  31.129  25.841  1.00 93.86           C
ATOM   1574 HG21 VAL A  96      34.646  30.493  24.959  1.00 93.86           H
ATOM   1575 HG22 VAL A  96      35.141  30.665  26.654  1.00 93.86           H
ATOM   1576 HG23 VAL A  96      33.538  31.217  26.143  1.00 93.86           H
ATOM   1577  N   ARG A  97      37.491  34.802  25.372  1.00 90.12           N
ATOM   1578  H   ARG A  97      37.101  34.912  24.447  1.00 90.12           H
ATOM   1579  CA  ARG A  97      38.162  35.965  25.951  1.00 90.12           C
ATOM   1580  HA  ARG A  97      38.565  35.718  26.933  1.00 90.12           H
ATOM   1581  C   ARG A  97      37.180  37.112  26.103  1.00 90.12           C
ATOM   1582  CB  ARG A  97      39.338  36.332  25.043  1.00 90.12           C
ATOM   1583  HB2 ARG A  97      40.037  35.496  25.073  1.00 90.12           H
ATOM   1584  HB3 ARG A  97      38.992  36.457  24.017  1.00 90.12           H
ATOM   1585  O   ARG A  97      36.581  37.545  25.128  1.00 90.12           O
ATOM   1586  CG  ARG A  97      40.048  37.616  25.489  1.00 90.12           C
ATOM   1587  HG2 ARG A  97      40.270  37.555  26.555  1.00 90.12           H
ATOM   1588  HG3 ARG A  97      39.378  38.460  25.325  1.00 90.12           H
ATOM   1589  CD  ARG A  97      41.331  37.862  24.691  1.00 90.12           C
ATOM   1590  HD2 ARG A  97      41.717  38.850  24.939  1.00 90.12           H
ATOM   1591  HD3 ARG A  97      41.086  37.842  23.629  1.00 90.12           H
ATOM   1592  NE  ARG A  97      42.343  36.845  25.008  1.00 90.12           N
ATOM   1593  HE  ARG A  97      42.130  36.253  25.798  1.00 90.12           H
ATOM   1594  NH1 ARG A  97      43.808  37.288  23.312  1.00 90.12           N
ATOM   1595 HH11 ARG A  97      43.155  37.981  22.974  1.00 90.12           H
ATOM   1596 HH12 ARG A  97      44.603  37.022  22.749  1.00 90.12           H
ATOM   1597  NH2 ARG A  97      44.192  35.589  24.742  1.00 90.12           N
ATOM   1598 HH21 ARG A  97      45.040  35.338  24.254  1.00 90.12           H
ATOM   1599 HH22 ARG A  97      43.894  35.091  25.569  1.00 90.12           H
ATOM   1600  CZ  ARG A  97      43.446  36.581  24.350  1.00 90.12           C
ATOM   1601  N   LEU A  98      37.024  37.619  27.321  1.00 91.08           N
ATOM   1602  H   LEU A  98      37.552  37.204  28.076  1.00 91.08           H
ATOM   1603  CA  LEU A  98      36.282  38.852  27.579  1.00 91.08           C
ATOM   1604  HA  LEU A  98      35.653  39.083  26.720  1.00 91.08           H
ATOM   1605  C   LEU A  98      37.269  40.005  27.774  1.00 91.08           C
ATOM   1606  CB  LEU A  98      35.373  38.655  28.800  1.00 91.08           C
ATOM   1607  HB2 LEU A  98      34.793  37.742  28.666  1.00 91.08           H
ATOM   1608  HB3 LEU A  98      36.009  38.530  29.676  1.00 91.08           H
ATOM   1609  O   LEU A  98      38.143  39.920  28.638  1.00 91.08           O
ATOM   1610  CG  LEU A  98      34.398  39.823  29.031  1.00 91.08           C
ATOM   1611  HG  LEU A  98      34.894  40.777  28.854  1.00 91.08           H
ATOM   1612  CD1 LEU A  98      33.171  39.709  28.125  1.00 91.08           C
ATOM   1613 HD11 LEU A  98      32.637  38.779  28.320  1.00 91.08           H
ATOM   1614 HD12 LEU A  98      32.511  40.558  28.304  1.00 91.08           H
ATOM   1615 HD13 LEU A  98      33.483  39.737  27.081  1.00 91.08           H
ATOM   1616  CD2 LEU A  98      33.916  39.797  30.481  1.00 91.08           C
ATOM   1617 HD21 LEU A  98      34.766  39.948  31.147  1.00 91.08           H
ATOM   1618 HD22 LEU A  98      33.204  40.606  30.645  1.00 91.08           H
ATOM   1619 HD23 LEU A  98      33.445  38.838  30.701  1.00 91.08           H
ATOM   1620  N   ILE A  99      37.100  41.073  27.000  1.00 89.03           N
ATOM   1621  H   ILE A  99      36.360  41.047  26.314  1.00 89.03           H
ATOM   1622  CA  ILE A  99      37.921  42.283  27.035  1.00 89.03           C
ATOM   1623  HA  ILE A  99      38.723  42.157  27.762  1.00 89.03           H
ATOM   1624  C   ILE A  99      37.035  43.444  27.482  1.00 89.03           C
ATOM   1625  CB  ILE A  99      38.565  42.565  25.655  1.00 89.03           C
ATOM   1626  HB  ILE A  99      37.774  42.837  24.956  1.00 89.03           H
ATOM   1627  O   ILE A  99      36.025  43.746  26.843  1.00 89.03           O
ATOM   1628  CG1 ILE A  99      39.275  41.312  25.092  1.00 89.03           C
ATOM   1629 HG12 ILE A  99      40.076  41.008  25.765  1.00 89.03           H
ATOM   1630 HG13 ILE A  99      38.549  40.502  25.024  1.00 89.03           H
ATOM   1631  CG2 ILE A  99      39.536  43.757  25.774  1.00 89.03           C
ATOM   1632 HG21 ILE A  99      39.950  44.003  24.796  1.00 89.03           H
ATOM   1633 HG22 ILE A  99      40.349  43.514  26.457  1.00 89.03           H
ATOM   1634 HG23 ILE A  99      39.015  44.642  26.137  1.00 89.03           H
ATOM   1635  CD1 ILE A  99      39.837  41.479  23.677  1.00 89.03           C
ATOM   1636 HD11 ILE A  99      40.688  42.160  23.679  1.00 89.03           H
ATOM   1637 HD12 ILE A  99      40.170  40.510  23.304  1.00 89.03           H
ATOM   1638 HD13 ILE A  99      39.062  41.861  23.012  1.00 89.03           H
ATOM   1639  N   ASN A 100      37.416  44.108  28.570  1.00 88.09           N
ATOM   1640  H   ASN A 100      38.243  43.798  29.061  1.00 88.09           H
ATOM   1641  CA  ASN A 100      36.812  45.376  28.967  1.00 88.09           C
ATOM   1642  HA  ASN A 100      35.844  45.495  28.480  1.00 88.09           H
ATOM   1643  C   ASN A 100      37.709  46.529  28.500  1.00 88.09           C
ATOM   1644  CB  ASN A 100      36.565  45.362  30.483  1.00 88.09           C
ATOM   1645  HB2 ASN A 100      35.975  44.482  30.739  1.00 88.09           H
ATOM   1646  HB3 ASN A 100      37.517  45.308  31.010  1.00 88.09           H
ATOM   1647  O   ASN A 100      38.810  46.706  29.022  1.00 88.09           O
ATOM   1648  CG  ASN A 100      35.810  46.594  30.952  1.00 88.09           C
ATOM   1649  ND2 ASN A 100      35.384  46.622  32.192  1.00 88.09           N
ATOM   1650 HD21 ASN A 100      34.923  47.474  32.475  1.00 88.09           H
ATOM   1651 HD22 ASN A 100      35.596  45.865  32.826  1.00 88.09           H
ATOM   1652  OD1 ASN A 100      35.586  47.545  30.224  1.00 88.09           O
ATOM   1653  N   LYS A 101      37.250  47.317  27.521  1.00 84.25           N
ATOM   1654  H   LYS A 101      36.309  47.164  27.189  1.00 84.25           H
ATOM   1655  CA  LYS A 101      38.044  48.402  26.922  1.00 84.25           C
ATOM   1656  HA  LYS A 101      39.033  48.014  26.675  1.00 84.25           H
ATOM   1657  C   LYS A 101      38.299  49.567  27.889  1.00 84.25           C
ATOM   1658  CB  LYS A 101      37.386  48.901  25.619  1.00 84.25           C
ATOM   1659  HB2 LYS A 101      37.921  49.790  25.284  1.00 84.25           H
ATOM   1660  HB3 LYS A 101      36.356  49.190  25.829  1.00 84.25           H
ATOM   1661  O   LYS A 101      39.301  50.255  27.726  1.00 84.25           O
ATOM   1662  CG  LYS A 101      37.407  47.872  24.469  1.00 84.25           C
ATOM   1663  HG2 LYS A 101      38.433  47.561  24.273  1.00 84.25           H
ATOM   1664  HG3 LYS A 101      36.828  46.999  24.769  1.00 84.25           H
ATOM   1665  CD  LYS A 101      36.797  48.458  23.179  1.00 84.25           C
ATOM   1666  HD2 LYS A 101      35.848  48.925  23.444  1.00 84.25           H
ATOM   1667  HD3 LYS A 101      37.453  49.231  22.778  1.00 84.25           H
ATOM   1668  CE  LYS A 101      36.547  47.376  22.107  1.00 84.25           C
ATOM   1669  HE2 LYS A 101      36.209  46.476  22.619  1.00 84.25           H
ATOM   1670  HE3 LYS A 101      37.480  47.134  21.598  1.00 84.25           H
ATOM   1671  NZ  LYS A 101      35.493  47.763  21.124  1.00 84.25           N
ATOM   1672  HZ1 LYS A 101      35.783  48.484  20.480  1.00 84.25           H
ATOM   1673  HZ2 LYS A 101      34.658  48.071  21.602  1.00 84.25           H
ATOM   1674  HZ3 LYS A 101      35.172  46.983  20.568  1.00 84.25           H
ATOM   1675  N   GLU A 102      37.455  49.776  28.905  1.00 82.27           N
ATOM   1676  H   GLU A 102      36.650  49.173  28.997  1.00 82.27           H
ATOM   1677  CA  GLU A 102      37.649  50.856  29.890  1.00 82.27           C
ATOM   1678  HA  GLU A 102      37.929  51.772  29.369  1.00 82.27           H
ATOM   1679  C   GLU A 102      38.781  50.563  30.878  1.00 82.27           C
ATOM   1680  CB  GLU A 102      36.355  51.115  30.684  1.00 82.27           C
ATOM   1681  HB2 GLU A 102      36.616  51.384  31.708  1.00 82.27           H
ATOM   1682  HB3 GLU A 102      35.751  50.209  30.717  1.00 82.27           H
ATOM   1683  O   GLU A 102      39.596  51.436  31.174  1.00 82.27           O
ATOM   1684  CG  GLU A 102      35.541  52.272  30.096  1.00 82.27           C
ATOM   1685  HG2 GLU A 102      35.279  52.025  29.067  1.00 82.27           H
ATOM   1686  HG3 GLU A 102      36.166  53.164  30.080  1.00 82.27           H
ATOM   1687  CD  GLU A 102      34.261  52.577  30.894  1.00 82.27           C
ATOM   1688  OE1 GLU A 102      33.503  53.464  30.436  1.00 82.27           O
ATOM   1689  OE2 GLU A 102      34.009  51.922  31.933  1.00 82.27           O
ATOM   1690  N   THR A 103      38.835  49.341  31.410  1.00 83.44           N
ATOM   1691  H   THR A 103      38.137  48.663  31.141  1.00 83.44           H
ATOM   1692  CA  THR A 103      39.850  48.948  32.401  1.00 83.44           C
ATOM   1693  HA  THR A 103      40.224  49.841  32.901  1.00 83.44           H
ATOM   1694  C   THR A 103      41.067  48.273  31.774  1.00 83.44           C
ATOM   1695  CB  THR A 103      39.252  48.038  33.482  1.00 83.44           C
ATOM   1696  HB  THR A 103      40.045  47.735  34.166  1.00 83.44           H
ATOM   1697  O   THR A 103      42.100  48.158  32.433  1.00 83.44           O
ATOM   1698  CG2 THR A 103      38.159  48.741  34.289  1.00 83.44           C
ATOM   1699 HG21 THR A 103      38.557  49.658  34.724  1.00 83.44           H
ATOM   1700 HG22 THR A 103      37.816  48.086  35.091  1.00 83.44           H
ATOM   1701 HG23 THR A 103      37.315  48.989  33.646  1.00 83.44           H
ATOM   1702  OG1 THR A 103      38.684  46.883  32.905  1.00 83.44           O
ATOM   1703  HG1 THR A 103      38.512  46.260  33.615  1.00 83.44           H
ATOM   1704  N   GLY A 104      40.956  47.807  30.526  1.00 82.02           N
ATOM   1705  H   GLY A 104      40.068  47.912  30.055  1.00 82.02           H
ATOM   1706  CA  GLY A 104      41.959  46.980  29.856  1.00 82.02           C
ATOM   1707  HA2 GLY A 104      42.938  47.451  29.949  1.00 82.02           H
ATOM   1708  HA3 GLY A 104      41.703  46.912  28.798  1.00 82.02           H
ATOM   1709  C   GLY A 104      42.056  45.552  30.408  1.00 82.02           C
ATOM   1710  O   GLY A 104      43.000  44.837  30.078  1.00 82.02           O
ATOM   1711  N   GLU A 105      41.124  45.128  31.271  1.00 86.65           N
ATOM   1712  H   GLU A 105      40.341  45.736  31.462  1.00 86.65           H
ATOM   1713  CA  GLU A 105      41.142  43.789  31.866  1.00 86.65           C
ATOM   1714  HA  GLU A 105      42.165  43.585  32.181  1.00 86.65           H
ATOM   1715  C   GLU A 105      40.744  42.726  30.824  1.00 86.65           C
ATOM   1716  CB  GLU A 105      40.248  43.740  33.125  1.00 86.65           C
ATOM   1717  HB2 GLU A 105      40.422  44.635  33.722  1.00 86.65           H
ATOM   1718  HB3 GLU A 105      39.204  43.731  32.812  1.00 86.65           H
ATOM   1719  O   GLU A 105      39.728  42.866  30.137  1.00 86.65           O
ATOM   1720  CG  GLU A 105      40.546  42.511  34.008  1.00 86.65           C
ATOM   1721  HG2 GLU A 105      41.562  42.602  34.391  1.00 86.65           H
ATOM   1722  HG3 GLU A 105      40.506  41.616  33.387  1.00 86.65           H
ATOM   1723  CD  GLU A 105      39.569  42.310  35.187  1.00 86.65           C
ATOM   1724  OE1 GLU A 105      39.868  41.467  36.065  1.00 86.65           O
ATOM   1725  OE2 GLU A 105      38.449  42.868  35.183  1.00 86.65           O
ATOM   1726  N   VAL A 106      41.537  41.651  30.735  1.00 88.56           N
ATOM   1727  H   VAL A 106      42.352  41.610  31.330  1.00 88.56           H
ATOM   1728  CA  VAL A 106      41.301  40.497  29.853  1.00 88.56           C
ATOM   1729  HA  VAL A 106      40.405  40.681  29.260  1.00 88.56           H
ATOM   1730  C   VAL A 106      41.073  39.251  30.707  1.00 88.56           C
ATOM   1731  CB  VAL A 106      42.470  40.283  28.868  1.00 88.56           C
ATOM   1732  HB  VAL A 106      43.376  40.040  29.423  1.00 88.56           H
ATOM   1733  O   VAL A 106      41.941  38.864  31.489  1.00 88.56           O
ATOM   1734  CG1 VAL A 106      42.163  39.143  27.894  1.00 88.56           C
ATOM   1735 HG11 VAL A 106      41.255  39.388  27.343  1.00 88.56           H
ATOM   1736 HG12 VAL A 106      42.026  38.201  28.425  1.00 88.56           H
ATOM   1737 HG13 VAL A 106      42.989  39.019  27.194  1.00 88.56           H
ATOM   1738  CG2 VAL A 106      42.739  41.534  28.022  1.00 88.56           C
ATOM   1739 HG21 VAL A 106      43.049  42.363  28.659  1.00 88.56           H
ATOM   1740 HG22 VAL A 106      41.836  41.823  27.485  1.00 88.56           H
ATOM   1741 HG23 VAL A 106      43.537  41.338  27.305  1.00 88.56           H
ATOM   1742  N   LYS A 107      39.910  38.610  30.556  1.00 88.72           N
ATOM   1743  H   LYS A 107      39.254  38.998  29.892  1.00 88.72           H
ATOM   1744  CA  LYS A 107      39.565  37.347  31.227  1.00 88.72           C
ATOM   1745  HA  LYS A 107      40.379  37.051  31.889  1.00 88.72           H
ATOM   1746  C   LYS A 107      39.403  36.236  30.197  1.00 88.72           C
ATOM   1747  CB  LYS A 107      38.296  37.513  32.083  1.00 88.72           C
ATOM   1748  HB2 LYS A 107      37.524  38.005  31.492  1.00 88.72           H
ATOM   1749  HB3 LYS A 107      37.933  36.526  32.371  1.00 88.72           H
ATOM   1750  O   LYS A 107      38.387  36.188  29.504  1.00 88.72           O
ATOM   1751  CG  LYS A 107      38.570  38.319  33.358  1.00 88.72           C
ATOM   1752  HG2 LYS A 107      38.983  39.289  33.080  1.00 88.72           H
ATOM   1753  HG3 LYS A 107      39.304  37.791  33.966  1.00 88.72           H
ATOM   1754  CD  LYS A 107      37.294  38.546  34.182  1.00 88.72           C
ATOM   1755  HD2 LYS A 107      36.876  37.596  34.513  1.00 88.72           H
ATOM   1756  HD3 LYS A 107      36.567  39.072  33.563  1.00 88.72           H
ATOM   1757  CE  LYS A 107      37.681  39.410  35.386  1.00 88.72           C
ATOM   1758  HE2 LYS A 107      38.440  40.114  35.044  1.00 88.72           H
ATOM   1759  HE3 LYS A 107      38.152  38.799  36.156  1.00 88.72           H
ATOM   1760  NZ  LYS A 107      36.557  40.203  35.931  1.00 88.72           N
ATOM   1761  HZ1 LYS A 107      36.126  40.734  35.188  1.00 88.72           H
ATOM   1762  HZ2 LYS A 107      36.944  40.904  36.547  1.00 88.72           H
ATOM   1763  HZ3 LYS A 107      35.861  39.640  36.399  1.00 88.72           H
ATOM   1764  N   ASP A 108      40.378  35.333  30.152  1.00 89.60           N
ATOM   1765  H   ASP A 108      41.191  35.471  30.735  1.00 89.60           H
ATOM   1766  CA  ASP A 108      40.307  34.099  29.366  1.00 89.60           C
ATOM   1767  HA  ASP A 108      39.664  34.263  28.502  1.00 89.60           H
ATOM   1768  C   ASP A 108      39.677  32.983  30.208  1.00 89.60           C
ATOM   1769  CB  ASP A 108      41.699  33.691  28.837  1.00 89.60           C
ATOM   1770  HB2 ASP A 108      41.652  32.652  28.513  1.00 89.60           H
ATOM   1771  HB3 ASP A 108      42.429  33.756  29.644  1.00 89.60           H
ATOM   1772  O   ASP A 108      40.056  32.765  31.362  1.00 89.60           O
ATOM   1773  CG  ASP A 108      42.180  34.528  27.641  1.00 89.60           C
ATOM   1774  OD1 ASP A 108      41.449  35.434  27.207  1.00 89.60           O
ATOM   1775  OD2 ASP A 108      43.287  34.273  27.107  1.00 89.60           O
ATOM   1776  N   GLN A 109      38.712  32.265  29.636  1.00 91.36           N
ATOM   1777  H   GLN A 109      38.421  32.499  28.698  1.00 91.36           H
ATOM   1778  CA  GLN A 109      38.063  31.135  30.292  1.00 91.36           C
ATOM   1779  HA  GLN A 109      38.776  30.705  30.996  1.00 91.36           H
ATOM   1780  C   GLN A 109      37.708  30.052  29.274  1.00 91.36           C
ATOM   1781  CB  GLN A 109      36.832  31.628  31.078  1.00 91.36           C
ATOM   1782  HB2 GLN A 109      37.024  32.636  31.446  1.00 91.36           H
ATOM   1783  HB3 GLN A 109      35.964  31.663  30.419  1.00 91.36           H
ATOM   1784  O   GLN A 109      37.324  30.345  28.143  1.00 91.36           O
ATOM   1785  CG  GLN A 109      36.539  30.743  32.297  1.00 91.36           C
ATOM   1786  HG2 GLN A 109      36.301  29.733  31.963  1.00 91.36           H
ATOM   1787  HG3 GLN A 109      37.432  30.698  32.919  1.00 91.36           H
ATOM   1788  CD  GLN A 109      35.380  31.248  33.157  1.00 91.36           C
ATOM   1789  NE2 GLN A 109      35.243  30.729  34.357  1.00 91.36           N
ATOM   1790 HE21 GLN A 109      34.383  30.947  34.840  1.00 91.36           H
ATOM   1791 HE22 GLN A 109      35.838  29.962  34.639  1.00 91.36           H
ATOM   1792  OE1 GLN A 109      34.563  32.082  32.784  1.00 91.36           O
ATOM   1793  N   ASP A 110      37.827  28.796  29.693  1.00 91.20           N
ATOM   1794  H   ASP A 110      38.143  28.611  30.634  1.00 91.20           H
ATOM   1795  CA  ASP A 110      37.489  27.642  28.867  1.00 91.20           C
ATOM   1796  HA  ASP A 110      37.514  27.945  27.821  1.00 91.20           H
ATOM   1797  C   ASP A 110      36.066  27.191  29.203  1.00 91.20           C
ATOM   1798  CB  ASP A 110      38.557  26.560  29.087  1.00 91.20           C
ATOM   1799  HB2 ASP A 110      38.295  25.952  29.952  1.00 91.20           H
ATOM   1800  HB3 ASP A 110      39.509  27.044  29.304  1.00 91.20           H
ATOM   1801  O   ASP A 110      35.775  26.773  30.329  1.00 91.20           O
ATOM   1802  CG  ASP A 110      38.789  25.666  27.872  1.00 91.20           C
ATOM   1803  OD1 ASP A 110      38.350  26.035  26.762  1.00 91.20           O
ATOM   1804  OD2 ASP A 110      39.430  24.618  28.090  1.00 91.20           O
ATOM   1805  N   VAL A 111      35.148  27.373  28.256  1.00 92.23           N
ATOM   1806  H   VAL A 111      35.455  27.655  27.336  1.00 92.23           H
ATOM   1807  CA  VAL A 111      33.710  27.243  28.498  1.00 92.23           C
ATOM   1808  HA  VAL A 111      33.552  27.098  29.567  1.00 92.23           H
ATOM   1809  C   VAL A 111      33.179  26.006  27.789  1.00 92.23           C
ATOM   1810  CB  VAL A 111      32.946  28.529  28.120  1.00 92.23           C
ATOM   1811  HB  VAL A 111      33.051  28.719  27.052  1.00 92.23           H
ATOM   1812  O   VAL A 111      33.406  25.784  26.602  1.00 92.23           O
ATOM   1813  CG1 VAL A 111      31.453  28.417  28.466  1.00 92.23           C
ATOM   1814 HG11 VAL A 111      31.324  28.166  29.519  1.00 92.23           H
ATOM   1815 HG12 VAL A 111      30.953  29.362  28.254  1.00 92.23           H
ATOM   1816 HG13 VAL A 111      30.987  27.648  27.849  1.00 92.23           H
ATOM   1817  CG2 VAL A 111      33.484  29.738  28.903  1.00 92.23           C
ATOM   1818 HG21 VAL A 111      34.542  29.886  28.689  1.00 92.23           H
ATOM   1819 HG22 VAL A 111      32.950  30.643  28.612  1.00 92.23           H
ATOM   1820 HG23 VAL A 111      33.370  29.574  29.975  1.00 92.23           H
ATOM   1821  N   PHE A 112      32.432  25.196  28.534  1.00 90.70           N
ATOM   1822  H   PHE A 112      32.300  25.428  29.508  1.00 90.70           H
ATOM   1823  CA  PHE A 112      31.693  24.064  27.989  1.00 90.70           C
ATOM   1824  HA  PHE A 112      32.346  23.480  27.339  1.00 90.70           H
ATOM   1825  C   PHE A 112      30.499  24.552  27.157  1.00 90.70           C
ATOM   1826  CB  PHE A 112      31.246  23.184  29.158  1.00 90.70           C
ATOM   1827  HB2 PHE A 112      30.750  23.806  29.903  1.00 90.70           H
ATOM   1828  HB3 PHE A 112      32.127  22.746  29.627  1.00 90.70           H
ATOM   1829  O   PHE A 112      29.656  25.288  27.675  1.00 90.70           O
ATOM   1830  CG  PHE A 112      30.308  22.067  28.758  1.00 90.70           C
ATOM   1831  CD1 PHE A 112      28.947  22.124  29.116  1.00 90.70           C
ATOM   1832  HD1 PHE A 112      28.564  22.975  29.659  1.00 90.70           H
ATOM   1833  CD2 PHE A 112      30.793  20.976  28.013  1.00 90.70           C
ATOM   1834  HD2 PHE A 112      31.825  20.936  27.697  1.00 90.70           H
ATOM   1835  CE1 PHE A 112      28.086  21.064  28.781  1.00 90.70           C
ATOM   1836  HE1 PHE A 112      27.046  21.086  29.073  1.00 90.70           H
ATOM   1837  CE2 PHE A 112      29.925  19.926  27.673  1.00 90.70           C
ATOM   1838  HE2 PHE A 112      30.272  19.079  27.099  1.00 90.70           H
ATOM   1839  CZ  PHE A 112      28.584  19.954  28.078  1.00 90.70           C
ATOM   1840  HZ  PHE A 112      27.944  19.120  27.832  1.00 90.70           H
ATOM   1841  N   MET A 113      30.419  24.127  25.892  1.00 90.11           N
ATOM   1842  H   MET A 113      31.150  23.524  25.541  1.00 90.11           H
ATOM   1843  CA  MET A 113      29.356  24.508  24.949  1.00 90.11           C
ATOM   1844  HA  MET A 113      28.870  25.408  25.326  1.00 90.11           H
ATOM   1845  C   MET A 113      28.229  23.473  24.812  1.00 90.11           C
ATOM   1846  CB  MET A 113      29.966  24.861  23.582  1.00 90.11           C
ATOM   1847  HB2 MET A 113      29.275  24.594  22.782  1.00 90.11           H
ATOM   1848  HB3 MET A 113      30.890  24.303  23.428  1.00 90.11           H
ATOM   1849  O   MET A 113      27.189  23.789  24.234  1.00 90.11           O
ATOM   1850  CG  MET A 113      30.248  26.361  23.475  1.00 90.11           C
ATOM   1851  HG2 MET A 113      30.817  26.539  22.563  1.00 90.11           H
ATOM   1852  HG3 MET A 113      30.863  26.662  24.324  1.00 90.11           H
ATOM   1853  SD  MET A 113      28.759  27.400  23.404  1.00 90.11           S
ATOM   1854  CE  MET A 113      29.545  28.999  23.694  1.00 90.11           C
ATOM   1855  HE1 MET A 113      30.156  28.948  24.595  1.00 90.11           H
ATOM   1856  HE2 MET A 113      28.789  29.776  23.808  1.00 90.11           H
ATOM   1857  HE3 MET A 113      30.185  29.241  22.845  1.00 90.11           H
ATOM   1858  N   GLY A 114      28.389  22.274  25.372  1.00 88.59           N
ATOM   1859  H   GLY A 114      29.288  22.046  25.772  1.00 88.59           H
ATOM   1860  CA  GLY A 114      27.436  21.171  25.235  1.00 88.59           C
ATOM   1861  HA2 GLY A 114      26.990  20.948  26.205  1.00 88.59           H
ATOM   1862  HA3 GLY A 114      26.633  21.441  24.550  1.00 88.59           H
ATOM   1863  C   GLY A 114      28.086  19.903  24.689  1.00 88.59           C
ATOM   1864  O   GLY A 114      29.248  19.921  24.281  1.00 88.59           O
ATOM   1865  N   ASP A 115      27.309  18.824  24.662  1.00 90.84           N
ATOM   1866  H   ASP A 115      26.372  18.864  25.036  1.00 90.84           H
ATOM   1867  CA  ASP A 115      27.713  17.555  24.060  1.00 90.84           C
ATOM   1868  HA  ASP A 115      28.800  17.475  24.089  1.00 90.84           H
ATOM   1869  C   ASP A 115      27.274  17.516  22.596  1.00 90.84           C
ATOM   1870  CB  ASP A 115      27.160  16.371  24.863  1.00 90.84           C
ATOM   1871  HB2 ASP A 115      27.544  15.449  24.427  1.00 90.84           H
ATOM   1872  HB3 ASP A 115      26.072  16.364  24.793  1.00 90.84           H
ATOM   1873  O   ASP A 115      26.114  17.793  22.268  1.00 90.84           O
ATOM   1874  CG  ASP A 115      27.586  16.430  26.331  1.00 90.84           C
ATOM   1875  OD1 ASP A 115      28.767  16.756  26.591  1.00 90.84           O
ATOM   1876  OD2 ASP A 115      26.700  16.254  27.197  1.00 90.84           O
ATOM   1877  N   PHE A 116      28.219  17.208  21.715  1.00 92.16           N
ATOM   1878  H   PHE A 116      29.140  16.972  22.053  1.00 92.16           H
ATOM   1879  CA  PHE A 116      28.032  17.204  20.275  1.00 92.16           C
ATOM   1880  HA  PHE A 116      27.069  17.668  20.059  1.00 92.16           H
ATOM   1881  C   PHE A 116      28.049  15.764  19.746  1.00 92.16           C
ATOM   1882  CB  PHE A 116      29.099  18.083  19.613  1.00 92.16           C
ATOM   1883  HB2 PHE A 116      29.442  18.839  20.320  1.00 92.16           H
ATOM   1884  HB3 PHE A 116      29.965  17.482  19.336  1.00 92.16           H
ATOM   1885  O   PHE A 116      29.009  15.043  20.028  1.00 92.16           O
ATOM   1886  CG  PHE A 116      28.549  18.797  18.402  1.00 92.16           C
ATOM   1887  CD1 PHE A 116      28.651  18.225  17.122  1.00 92.16           C
ATOM   1888  HD1 PHE A 116      29.152  17.278  16.985  1.00 92.16           H
ATOM   1889  CD2 PHE A 116      27.855  20.007  18.577  1.00 92.16           C
ATOM   1890  HD2 PHE A 116      27.749  20.430  19.565  1.00 92.16           H
ATOM   1891  CE1 PHE A 116      28.087  18.878  16.014  1.00 92.16           C
ATOM   1892  HE1 PHE A 116      28.163  18.424  15.038  1.00 92.16           H
ATOM   1893  CE2 PHE A 116      27.290  20.654  17.467  1.00 92.16           C
ATOM   1894  HE2 PHE A 116      26.732  21.568  17.600  1.00 92.16           H
ATOM   1895  CZ  PHE A 116      27.426  20.106  16.182  1.00 92.16           C
ATOM   1896  HZ  PHE A 116      27.003  20.610  15.325  1.00 92.16           H
ATOM   1897  N   PRO A 117      27.014  15.315  19.009  1.00 94.31           N
ATOM   1898  CA  PRO A 117      26.993  13.979  18.417  1.00 94.31           C
ATOM   1899  HA  PRO A 117      27.019  13.239  19.216  1.00 94.31           H
ATOM   1900  C   PRO A 117      28.176  13.783  17.475  1.00 94.31           C
ATOM   1901  CB  PRO A 117      25.665  13.862  17.661  1.00 94.31           C
ATOM   1902  HB2 PRO A 117      25.244  12.860  17.744  1.00 94.31           H
ATOM   1903  HB3 PRO A 117      25.795  14.133  16.613  1.00 94.31           H
ATOM   1904  O   PRO A 117      28.477  14.686  16.702  1.00 94.31           O
ATOM   1905  CG  PRO A 117      24.786  14.906  18.343  1.00 94.31           C
ATOM   1906  HG2 PRO A 117      24.361  14.481  19.252  1.00 94.31           H
ATOM   1907  HG3 PRO A 117      23.995  15.268  17.687  1.00 94.31           H
ATOM   1908  CD  PRO A 117      25.773  16.008  18.712  1.00 94.31           C
ATOM   1909  HD2 PRO A 117      25.393  16.556  19.574  1.00 94.31           H
ATOM   1910  HD3 PRO A 117      25.925  16.676  17.864  1.00 94.31           H
ATOM   1911  N   ILE A 118      28.824  12.621  17.520  1.00 94.62           N
ATOM   1912  H   ILE A 118      28.480  11.898  18.136  1.00 94.62           H
ATOM   1913  CA  ILE A 118      29.962  12.298  16.650  1.00 94.62           C
ATOM   1914  HA  ILE A 118      30.267  13.203  16.124  1.00 94.62           H
ATOM   1915  C   ILE A 118      29.514  11.281  15.601  1.00 94.62           C
ATOM   1916  CB  ILE A 118      31.190  11.785  17.435  1.00 94.62           C
ATOM   1917  HB  ILE A 118      31.032  10.724  17.628  1.00 94.62           H
ATOM   1918  O   ILE A 118      28.717  10.390  15.898  1.00 94.62           O
ATOM   1919  CG1 ILE A 118      31.378  12.472  18.804  1.00 94.62           C
ATOM   1920 HG12 ILE A 118      31.535  13.543  18.680  1.00 94.62           H
ATOM   1921 HG13 ILE A 118      30.480  12.317  19.401  1.00 94.62           H
ATOM   1922  CG2 ILE A 118      32.466  11.934  16.581  1.00 94.62           C
ATOM   1923 HG21 ILE A 118      33.322  11.491  17.090  1.00 94.62           H
ATOM   1924 HG22 ILE A 118      32.362  11.404  15.635  1.00 94.62           H
ATOM   1925 HG23 ILE A 118      32.676  12.987  16.389  1.00 94.62           H
ATOM   1926  CD1 ILE A 118      32.534  11.862  19.602  1.00 94.62           C
ATOM   1927 HD11 ILE A 118      32.627  10.797  19.385  1.00 94.62           H
ATOM   1928 HD12 ILE A 118      33.471  12.366  19.365  1.00 94.62           H
ATOM   1929 HD13 ILE A 118      32.314  11.950  20.666  1.00 94.62           H
ATOM   1930  N   MET A 119      30.027  11.414  14.379  1.00 95.77           N
ATOM   1931  H   MET A 119      30.699  12.147  14.203  1.00 95.77           H
ATOM   1932  CA  MET A 119      29.840  10.410  13.338  1.00 95.77           C
ATOM   1933  HA  MET A 119      28.788  10.126  13.328  1.00 95.77           H
ATOM   1934  C   MET A 119      30.681   9.164  13.648  1.00 95.77           C
ATOM   1935  CB  MET A 119      30.180  11.021  11.972  1.00 95.77           C
ATOM   1936  HB2 MET A 119      29.612  11.944  11.850  1.00 95.77           H
ATOM   1937  HB3 MET A 119      31.243  11.258  11.938  1.00 95.77           H
ATOM   1938  O   MET A 119      31.820   9.272  14.102  1.00 95.77           O
ATOM   1939  CG  MET A 119      29.846  10.090  10.805  1.00 95.77           C
ATOM   1940  HG2 MET A 119      28.810   9.760  10.887  1.00 95.77           H
ATOM   1941  HG3 MET A 119      30.488   9.212  10.877  1.00 95.77           H
ATOM   1942  SD  MET A 119      30.108  10.824   9.167  1.00 95.77           S
ATOM   1943  CE  MET A 119      28.559  11.737   8.968  1.00 95.77           C
ATOM   1944  HE1 MET A 119      28.491  12.506   9.738  1.00 95.77           H
ATOM   1945  HE2 MET A 119      28.539  12.206   7.984  1.00 95.77           H
ATOM   1946  HE3 MET A 119      27.715  11.051   9.050  1.00 95.77           H
ATOM   1947  N   THR A 120      30.115   7.988  13.408  1.00 94.33           N
ATOM   1948  H   THR A 120      29.176   7.974  13.035  1.00 94.33           H
ATOM   1949  CA  THR A 120      30.801   6.695  13.502  1.00 94.33           C
ATOM   1950  HA  THR A 120      31.415   6.672  14.402  1.00 94.33           H
ATOM   1951  C   THR A 120      31.714   6.456  12.295  1.00 94.33           C
ATOM   1952  CB  THR A 120      29.770   5.556  13.570  1.00 94.33           C
ATOM   1953  HB  THR A 120      30.291   4.601  13.635  1.00 94.33           H
ATOM   1954  O   THR A 120      31.572   7.086  11.245  1.00 94.33           O
ATOM   1955  CG2 THR A 120      28.826   5.677  14.769  1.00 94.33           C
ATOM   1956 HG21 THR A 120      29.410   5.735  15.688  1.00 94.33           H
ATOM   1957 HG22 THR A 120      28.206   6.569  14.679  1.00 94.33           H
ATOM   1958 HG23 THR A 120      28.183   4.798  14.811  1.00 94.33           H
ATOM   1959  OG1 THR A 120      29.017   5.593  12.379  1.00 94.33           O
ATOM   1960  HG1 THR A 120      28.197   5.105  12.480  1.00 94.33           H
ATOM   1961  N   ASP A 121      32.600   5.466  12.405  1.00 89.62           N
ATOM   1962  H   ASP A 121      32.839   5.133  13.328  1.00 89.62           H
ATOM   1963  CA  ASP A 121      33.480   4.994  11.327  1.00 89.62           C
ATOM   1964  HA  ASP A 121      34.179   5.791  11.074  1.00 89.62           H
ATOM   1965  C   ASP A 121      32.694   4.614  10.046  1.00 89.62           C
ATOM   1966  CB  ASP A 121      34.286   3.757  11.812  1.00 89.62           C
ATOM   1967  HB2 ASP A 121      35.028   3.523  11.050  1.00 89.62           H
ATOM   1968  HB3 ASP A 121      33.600   2.912  11.862  1.00 89.62           H
ATOM   1969  O   ASP A 121      33.233   4.661   8.941  1.00 89.62           O
ATOM   1970  CG  ASP A 121      35.008   3.837  13.180  1.00 89.62           C
ATOM   1971  OD1 ASP A 121      34.740   4.784  13.952  1.00 89.62           O
ATOM   1972  OD2 ASP A 121      35.811   2.908  13.483  1.00 89.62           O
ATOM   1973  N   THR A 122      31.410   4.254  10.181  1.00 91.93           N
ATOM   1974  H   THR A 122      31.009   4.278  11.107  1.00 91.93           H
ATOM   1975  CA  THR A 122      30.525   3.809   9.091  1.00 91.93           C
ATOM   1976  HA  THR A 122      31.147   3.417   8.286  1.00 91.93           H
ATOM   1977  C   THR A 122      29.684   4.932   8.469  1.00 91.93           C
ATOM   1978  CB  THR A 122      29.610   2.666   9.561  1.00 91.93           C
ATOM   1979  HB  THR A 122      28.998   2.333   8.723  1.00 91.93           H
ATOM   1980  O   THR A 122      28.865   4.665   7.580  1.00 91.93           O
ATOM   1981  CG2 THR A 122      30.396   1.466  10.087  1.00 91.93           C
ATOM   1982 HG21 THR A 122      31.128   1.151   9.343  1.00 91.93           H
ATOM   1983 HG22 THR A 122      29.716   0.636  10.279  1.00 91.93           H
ATOM   1984 HG23 THR A 122      30.914   1.720  11.012  1.00 91.93           H
ATOM   1985  OG1 THR A 122      28.768   3.119  10.594  1.00 91.93           O
ATOM   1986  HG1 THR A 122      28.229   2.386  10.900  1.00 91.93           H
ATOM   1987  N   GLY A 123      29.871   6.184   8.902  1.00 93.76           N
ATOM   1988  H   GLY A 123      30.543   6.333   9.642  1.00 93.76           H
ATOM   1989  CA  GLY A 123      29.176   7.352   8.355  1.00 93.76           C
ATOM   1990  HA2 GLY A 123      29.789   8.228   8.566  1.00 93.76           H
ATOM   1991  HA3 GLY A 123      29.087   7.254   7.273  1.00 93.76           H
ATOM   1992  C   GLY A 123      27.777   7.596   8.934  1.00 93.76           C
ATOM   1993  O   GLY A 123      26.926   8.163   8.249  1.00 93.76           O
ATOM   1994  N   THR A 124      27.511   7.142  10.162  1.00 95.81           N
ATOM   1995  H   THR A 124      28.242   6.665  10.669  1.00 95.81           H
ATOM   1996  CA  THR A 124      26.195   7.230  10.827  1.00 95.81           C
ATOM   1997  HA  THR A 124      25.512   7.806  10.202  1.00 95.81           H
ATOM   1998  C   THR A 124      26.293   7.962  12.168  1.00 95.81           C
ATOM   1999  CB  THR A 124      25.566   5.835  11.012  1.00 95.81           C
ATOM   2000  HB  THR A 124      24.545   5.947  11.375  1.00 95.81           H
ATOM   2001  O   THR A 124      27.383   8.289  12.633  1.00 95.81           O
ATOM   2002  CG2 THR A 124      25.535   5.041   9.711  1.00 95.81           C
ATOM   2003 HG21 THR A 124      26.552   4.840   9.374  1.00 95.81           H
ATOM   2004 HG22 THR A 124      25.043   4.088   9.908  1.00 95.81           H
ATOM   2005 HG23 THR A 124      24.990   5.590   8.943  1.00 95.81           H
ATOM   2006  OG1 THR A 124      26.296   5.068  11.937  1.00 95.81           O
ATOM   2007  HG1 THR A 124      25.876   4.207  11.999  1.00 95.81           H
ATOM   2008  N   PHE A 125      25.156   8.257  12.798  1.00 96.46           N
ATOM   2009  H   PHE A 125      24.281   7.982  12.376  1.00 96.46           H
ATOM   2010  CA  PHE A 125      25.086   8.839  14.140  1.00 96.46           C
ATOM   2011  HA  PHE A 125      26.084   8.903  14.574  1.00 96.46           H
ATOM   2012  C   PHE A 125      24.231   7.960  15.048  1.00 96.46           C
ATOM   2013  CB  PHE A 125      24.494  10.252  14.077  1.00 96.46           C
ATOM   2014  HB2 PHE A 125      23.497  10.199  13.640  1.00 96.46           H
ATOM   2015  HB3 PHE A 125      24.384  10.629  15.093  1.00 96.46           H
ATOM   2016  O   PHE A 125      23.266   7.353  14.592  1.00 96.46           O
ATOM   2017  CG  PHE A 125      25.327  11.243  13.294  1.00 96.46           C
ATOM   2018  CD1 PHE A 125      26.341  11.975  13.939  1.00 96.46           C
ATOM   2019  HD1 PHE A 125      26.543  11.813  14.988  1.00 96.46           H
ATOM   2020  CD2 PHE A 125      25.095  11.427  11.918  1.00 96.46           C
ATOM   2021  HD2 PHE A 125      24.341  10.838  11.416  1.00 96.46           H
ATOM   2022  CE1 PHE A 125      27.103  12.908  13.217  1.00 96.46           C
ATOM   2023  HE1 PHE A 125      27.884  13.465  13.715  1.00 96.46           H
ATOM   2024  CE2 PHE A 125      25.867  12.350  11.193  1.00 96.46           C
ATOM   2025  HE2 PHE A 125      25.708  12.470  10.131  1.00 96.46           H
ATOM   2026  CZ  PHE A 125      26.861  13.098  11.847  1.00 96.46           C
ATOM   2027  HZ  PHE A 125      27.457  13.807  11.291  1.00 96.46           H
ATOM   2028  N   ILE A 126      24.528   7.950  16.346  1.00 96.44           N
ATOM   2029  H   ILE A 126      25.334   8.467  16.667  1.00 96.44           H
ATOM   2030  CA  ILE A 126      23.712   7.254  17.349  1.00 96.44           C
ATOM   2031  HA  ILE A 126      22.937   6.668  16.856  1.00 96.44           H
ATOM   2032  C   ILE A 126      23.035   8.307  18.212  1.00 96.44           C
ATOM   2033  CB  ILE A 126      24.555   6.266  18.171  1.00 96.44           C
ATOM   2034  HB  ILE A 126      25.336   6.825  18.686  1.00 96.44           H
ATOM   2035  O   ILE A 126      23.703   9.047  18.936  1.00 96.44           O
ATOM   2036  CG1 ILE A 126      25.215   5.250  17.217  1.00 96.44           C
ATOM   2037 HG12 ILE A 126      25.744   5.767  16.417  1.00 96.44           H
ATOM   2038 HG13 ILE A 126      24.451   4.618  16.764  1.00 96.44           H
ATOM   2039  CG2 ILE A 126      23.688   5.555  19.229  1.00 96.44           C
ATOM   2040 HG21 ILE A 126      24.290   4.867  19.823  1.00 96.44           H
ATOM   2041 HG22 ILE A 126      23.247   6.272  19.921  1.00 96.44           H
ATOM   2042 HG23 ILE A 126      22.891   4.990  18.746  1.00 96.44           H
ATOM   2043  CD1 ILE A 126      26.248   4.377  17.909  1.00 96.44           C
ATOM   2044 HD11 ILE A 126      26.948   4.996  18.470  1.00 96.44           H
ATOM   2045 HD12 ILE A 126      25.764   3.666  18.579  1.00 96.44           H
ATOM   2046 HD13 ILE A 126      26.788   3.841  17.128  1.00 96.44           H
ATOM   2047  N   ILE A 127      21.711   8.391  18.110  1.00 94.57           N
ATOM   2048  H   ILE A 127      21.239   7.686  17.562  1.00 94.57           H
ATOM   2049  CA  ILE A 127      20.875   9.365  18.811  1.00 94.57           C
ATOM   2050  HA  ILE A 127      21.487   9.971  19.479  1.00 94.57           H
ATOM   2051  C   ILE A 127      19.863   8.601  19.660  1.00 94.57           C
ATOM   2052  CB  ILE A 127      20.165  10.307  17.813  1.00 94.57           C
ATOM   2053  HB  ILE A 127      19.494   9.697  17.208  1.00 94.57           H
ATOM   2054  O   ILE A 127      18.962   7.969  19.116  1.00 94.57           O
ATOM   2055  CG1 ILE A 127      21.099  11.035  16.816  1.00 94.57           C
ATOM   2056 HG12 ILE A 127      20.475  11.603  16.126  1.00 94.57           H
ATOM   2057 HG13 ILE A 127      21.627  10.295  16.215  1.00 94.57           H
ATOM   2058  CG2 ILE A 127      19.297  11.327  18.576  1.00 94.57           C
ATOM   2059 HG21 ILE A 127      18.485  10.812  19.089  1.00 94.57           H
ATOM   2060 HG22 ILE A 127      18.857  12.038  17.877  1.00 94.57           H
ATOM   2061 HG23 ILE A 127      19.897  11.858  19.315  1.00 94.57           H
ATOM   2062  CD1 ILE A 127      22.136  11.996  17.413  1.00 94.57           C
ATOM   2063 HD11 ILE A 127      21.678  12.691  18.117  1.00 94.57           H
ATOM   2064 HD12 ILE A 127      22.599  12.567  16.608  1.00 94.57           H
ATOM   2065 HD13 ILE A 127      22.924  11.420  17.898  1.00 94.57           H
ATOM   2066  N   ASN A 128      19.983   8.715  20.985  1.00 89.72           N
ATOM   2067  H   ASN A 128      20.738   9.282  21.345  1.00 89.72           H
ATOM   2068  CA  ASN A 128      19.163   7.983  21.958  1.00 89.72           C
ATOM   2069  HA  ASN A 128      19.637   8.090  22.934  1.00 89.72           H
ATOM   2070  C   ASN A 128      19.114   6.470  21.656  1.00 89.72           C
ATOM   2071  CB  ASN A 128      17.753   8.590  22.052  1.00 89.72           C
ATOM   2072  HB2 ASN A 128      17.221   8.094  22.863  1.00 89.72           H
ATOM   2073  HB3 ASN A 128      17.222   8.357  21.129  1.00 89.72           H
ATOM   2074  O   ASN A 128      18.041   5.916  21.448  1.00 89.72           O
ATOM   2075  CG  ASN A 128      17.675  10.082  22.287  1.00 89.72           C
ATOM   2076  ND2 ASN A 128      16.582  10.670  21.859  1.00 89.72           N
ATOM   2077 HD21 ASN A 128      16.514  11.673  21.965  1.00 89.72           H
ATOM   2078 HD22 ASN A 128      15.880  10.088  21.426  1.00 89.72           H
ATOM   2079  OD1 ASN A 128      18.539  10.756  22.832  1.00 89.72           O
ATOM   2080  N   GLY A 129      20.279   5.840  21.502  1.00 90.79           N
ATOM   2081  H   GLY A 129      21.131   6.324  21.748  1.00 90.79           H
ATOM   2082  CA  GLY A 129      20.410   4.420  21.153  1.00 90.79           C
ATOM   2083  HA2 GLY A 129      21.433   4.125  21.385  1.00 90.79           H
ATOM   2084  HA3 GLY A 129      19.733   3.825  21.766  1.00 90.79           H
ATOM   2085  C   GLY A 129      20.118   4.057  19.693  1.00 90.79           C
ATOM   2086  O   GLY A 129      20.732   3.138  19.156  1.00 90.79           O
ATOM   2087  N   ALA A 130      19.263   4.807  18.999  1.00 92.50           N
ATOM   2088  H   ALA A 130      18.745   5.516  19.497  1.00 92.50           H
ATOM   2089  CA  ALA A 130      18.916   4.521  17.612  1.00 92.50           C
ATOM   2090  HA  ALA A 130      18.860   3.439  17.495  1.00 92.50           H
ATOM   2091  C   ALA A 130      19.959   5.047  16.618  1.00 92.50           C
ATOM   2092  CB  ALA A 130      17.527   5.074  17.317  1.00 92.50           C
ATOM   2093  HB1 ALA A 130      17.538   6.162  17.393  1.00 92.50           H
ATOM   2094  HB2 ALA A 130      17.232   4.769  16.313  1.00 92.50           H
ATOM   2095  HB3 ALA A 130      16.812   4.667  18.033  1.00 92.50           H
ATOM   2096  O   ALA A 130      20.489   6.156  16.750  1.00 92.50           O
ATOM   2097  N   GLU A 131      20.207   4.276  15.560  1.00 94.69           N
ATOM   2098  H   GLU A 131      19.741   3.382  15.491  1.00 94.69           H
ATOM   2099  CA  GLU A 131      21.132   4.671  14.501  1.00 94.69           C
ATOM   2100  HA  GLU A 131      21.908   5.288  14.955  1.00 94.69           H
ATOM   2101  C   GLU A 131      20.414   5.518  13.440  1.00 94.69           C
ATOM   2102  CB  GLU A 131      21.837   3.430  13.946  1.00 94.69           C
ATOM   2103  HB2 GLU A 131      22.112   2.808  14.798  1.00 94.69           H
ATOM   2104  HB3 GLU A 131      21.159   2.868  13.303  1.00 94.69           H
ATOM   2105  O   GLU A 131      19.425   5.098  12.830  1.00 94.69           O
ATOM   2106  CG  GLU A 131      23.114   3.792  13.175  1.00 94.69           C
ATOM   2107  HG2 GLU A 131      23.672   4.532  13.748  1.00 94.69           H
ATOM   2108  HG3 GLU A 131      22.830   4.247  12.227  1.00 94.69           H
ATOM   2109  CD  GLU A 131      24.025   2.581  12.919  1.00 94.69           C
ATOM   2110  OE1 GLU A 131      25.081   2.793  12.287  1.00 94.69           O
ATOM   2111  OE2 GLU A 131      23.711   1.463  13.394  1.00 94.69           O
ATOM   2112  N   ARG A 132      20.898   6.742  13.232  1.00 95.62           N
ATOM   2113  H   ARG A 132      21.733   6.996  13.742  1.00 95.62           H
ATOM   2114  CA  ARG A 132      20.345   7.728  12.301  1.00 95.62           C
ATOM   2115  HA  ARG A 132      19.519   7.268  11.758  1.00 95.62           H
ATOM   2116  C   ARG A 132      21.366   8.127  11.241  1.00 95.62           C
ATOM   2117  CB  ARG A 132      19.799   8.948  13.068  1.00 95.62           C
ATOM   2118  HB2 ARG A 132      20.529   9.276  13.808  1.00 95.62           H
ATOM   2119  HB3 ARG A 132      19.642   9.759  12.358  1.00 95.62           H
ATOM   2120  O   ARG A 132      22.571   8.165  11.483  1.00 95.62           O
ATOM   2121  CG  ARG A 132      18.457   8.642  13.755  1.00 95.62           C
ATOM   2122  HG2 ARG A 132      18.597   7.906  14.547  1.00 95.62           H
ATOM   2123  HG3 ARG A 132      17.780   8.225  13.010  1.00 95.62           H
ATOM   2124  CD  ARG A 132      17.816   9.910  14.339  1.00 95.62           C
ATOM   2125  HD2 ARG A 132      18.265  10.120  15.309  1.00 95.62           H
ATOM   2126  HD3 ARG A 132      18.041  10.747  13.677  1.00 95.62           H
ATOM   2127  NE  ARG A 132      16.351   9.757  14.489  1.00 95.62           N
ATOM   2128  HE  ARG A 132      16.035   8.931  14.977  1.00 95.62           H
ATOM   2129  NH1 ARG A 132      15.664  11.573  13.255  1.00 95.62           N
ATOM   2130 HH11 ARG A 132      16.630  11.835  13.126  1.00 95.62           H
ATOM   2131 HH12 ARG A 132      14.982  11.934  12.603  1.00 95.62           H
ATOM   2132  NH2 ARG A 132      14.150  10.196  14.070  1.00 95.62           N
ATOM   2133 HH21 ARG A 132      13.433  10.788  13.675  1.00 95.62           H
ATOM   2134 HH22 ARG A 132      13.890   9.298  14.452  1.00 95.62           H
ATOM   2135  CZ  ARG A 132      15.404  10.513  13.953  1.00 95.62           C
ATOM   2136  N   VAL A 133      20.857   8.484  10.067  1.00 96.26           N
ATOM   2137  H   VAL A 133      19.853   8.449   9.970  1.00 96.26           H
ATOM   2138  CA  VAL A 133      21.622   9.020   8.937  1.00 96.26           C
ATOM   2139  HA  VAL A 133      22.658   9.173   9.240  1.00 96.26           H
ATOM   2140  C   VAL A 133      21.064  10.385   8.560  1.00 96.26           C
ATOM   2141  CB  VAL A 133      21.620   8.025   7.755  1.00 96.26           C
ATOM   2142  HB  VAL A 133      20.678   7.476   7.751  1.00 96.26           H
ATOM   2143  O   VAL A 133      19.849  10.581   8.496  1.00 96.26           O
ATOM   2144  CG1 VAL A 133      21.786   8.663   6.369  1.00 96.26           C
ATOM   2145 HG11 VAL A 133      21.811   7.882   5.609  1.00 96.26           H
ATOM   2146 HG12 VAL A 133      20.938   9.311   6.146  1.00 96.26           H
ATOM   2147 HG13 VAL A 133      22.713   9.233   6.321  1.00 96.26           H
ATOM   2148  CG2 VAL A 133      22.770   7.032   7.942  1.00 96.26           C
ATOM   2149 HG21 VAL A 133      22.748   6.285   7.149  1.00 96.26           H
ATOM   2150 HG22 VAL A 133      23.729   7.549   7.918  1.00 96.26           H
ATOM   2151 HG23 VAL A 133      22.665   6.521   8.900  1.00 96.26           H
ATOM   2152  N   ILE A 134      21.963  11.331   8.285  1.00 96.23           N
ATOM   2153  H   ILE A 134      22.944  11.092   8.318  1.00 96.23           H
ATOM   2154  CA  ILE A 134      21.592  12.601   7.667  1.00 96.23           C
ATOM   2155  HA  ILE A 134      20.547  12.809   7.898  1.00 96.23           H
ATOM   2156  C   ILE A 134      21.729  12.437   6.155  1.00 96.23           C
ATOM   2157  CB  ILE A 134      22.407  13.782   8.228  1.00 96.23           C
ATOM   2158  HB  ILE A 134      23.464  13.577   8.061  1.00 96.23           H
ATOM   2159  O   ILE A 134      22.829  12.254   5.632  1.00 96.23           O
ATOM   2160  CG1 ILE A 134      22.182  13.952   9.747  1.00 96.23           C
ATOM   2161 HG12 ILE A 134      21.172  14.322   9.924  1.00 96.23           H
ATOM   2162 HG13 ILE A 134      22.279  12.991  10.253  1.00 96.23           H
ATOM   2163  CG2 ILE A 134      21.997  15.080   7.493  1.00 96.23           C
ATOM   2164 HG21 ILE A 134      22.146  14.980   6.418  1.00 96.23           H
ATOM   2165 HG22 ILE A 134      22.608  15.922   7.819  1.00 96.23           H
ATOM   2166 HG23 ILE A 134      20.945  15.297   7.678  1.00 96.23           H
ATOM   2167  CD1 ILE A 134      23.192  14.907  10.394  1.00 96.23           C
ATOM   2168 HD11 ILE A 134      22.900  15.097  11.426  1.00 96.23           H
ATOM   2169 HD12 ILE A 134      23.240  15.862   9.871  1.00 96.23           H
ATOM   2170 HD13 ILE A 134      24.183  14.452  10.386  1.00 96.23           H
ATOM   2171  N   VAL A 135      20.608  12.500   5.443  1.00 94.98           N
ATOM   2172  H   VAL A 135      19.743  12.676   5.933  1.00 94.98           H
ATOM   2173  CA  VAL A 135      20.601  12.435   3.978  1.00 94.98           C
ATOM   2174  HA  VAL A 135      21.370  11.726   3.671  1.00 94.98           H
ATOM   2175  C   VAL A 135      20.985  13.780   3.366  1.00 94.98           C
ATOM   2176  CB  VAL A 135      19.270  11.909   3.415  1.00 94.98           C
ATOM   2177  HB  VAL A 135      19.280  12.035   2.333  1.00 94.98           H
ATOM   2178  O   VAL A 135      20.689  14.845   3.913  1.00 94.98           O
ATOM   2179  CG1 VAL A 135      19.125  10.414   3.707  1.00 94.98           C
ATOM   2180 HG11 VAL A 135      19.969   9.867   3.288  1.00 94.98           H
ATOM   2181 HG12 VAL A 135      19.098  10.238   4.783  1.00 94.98           H
ATOM   2182 HG13 VAL A 135      18.197  10.037   3.277  1.00 94.98           H
ATOM   2183  CG2 VAL A 135      18.038  12.633   3.970  1.00 94.98           C
ATOM   2184 HG21 VAL A 135      17.874  12.352   5.010  1.00 94.98           H
ATOM   2185 HG22 VAL A 135      17.158  12.346   3.395  1.00 94.98           H
ATOM   2186 HG23 VAL A 135      18.180  13.711   3.899  1.00 94.98           H
ATOM   2187  N   SER A 136      21.633  13.734   2.203  1.00 96.23           N
ATOM   2188  H   SER A 136      21.757  12.841   1.747  1.00 96.23           H
ATOM   2189  CA  SER A 136      22.053  14.944   1.496  1.00 96.23           C
ATOM   2190  HA  SER A 136      22.442  15.658   2.222  1.00 96.23           H
ATOM   2191  C   SER A 136      20.880  15.596   0.766  1.00 96.23           C
ATOM   2192  CB  SER A 136      23.171  14.635   0.510  1.00 96.23           C
ATOM   2193  HB2 SER A 136      23.407  15.558  -0.021  1.00 96.23           H
ATOM   2194  HB3 SER A 136      22.842  13.880  -0.203  1.00 96.23           H
ATOM   2195  O   SER A 136      20.011  14.911   0.217  1.00 96.23           O
ATOM   2196  OG  SER A 136      24.327  14.190   1.189  1.00 96.23           O
ATOM   2197  HG  SER A 136      24.164  13.320   1.561  1.00 96.23           H
ATOM   2198  N   GLN A 137      20.865  16.930   0.724  1.00 95.41           N
ATOM   2199  H   GLN A 137      21.620  17.438   1.162  1.00 95.41           H
ATOM   2200  CA  GLN A 137      19.762  17.686   0.130  1.00 95.41           C
ATOM   2201  HA  GLN A 137      18.951  16.988  -0.078  1.00 95.41           H
ATOM   2202  C   GLN A 137      20.158  18.360  -1.186  1.00 95.41           C
ATOM   2203  CB  GLN A 137      19.216  18.702   1.138  1.00 95.41           C
ATOM   2204  HB2 GLN A 137      19.118  18.230   2.116  1.00 95.41           H
ATOM   2205  HB3 GLN A 137      19.917  19.531   1.223  1.00 95.41           H
ATOM   2206  O   GLN A 137      21.154  19.076  -1.245  1.00 95.41           O
ATOM   2207  CG  GLN A 137      17.834  19.216   0.701  1.00 95.41           C
ATOM   2208  HG2 GLN A 137      17.127  18.387   0.722  1.00 95.41           H
ATOM   2209  HG3 GLN A 137      17.874  19.604  -0.317  1.00 95.41           H
ATOM   2210  CD  GLN A 137      17.327  20.335   1.596  1.00 95.41           C
ATOM   2211  NE2 GLN A 137      16.050  20.379   1.888  1.00 95.41           N
ATOM   2212 HE21 GLN A 137      15.773  21.093   2.547  1.00 95.41           H
ATOM   2213 HE22 GLN A 137      15.452  19.623   1.587  1.00 95.41           H
ATOM   2214  OE1 GLN A 137      18.060  21.220   2.017  1.00 95.41           O
ATOM   2215  N   LEU A 138      19.333  18.203  -2.219  1.00 95.32           N
ATOM   2216  H   LEU A 138      18.511  17.636  -2.067  1.00 95.32           H
ATOM   2217  CA  LEU A 138      19.452  18.900  -3.500  1.00 95.32           C
ATOM   2218  HA  LEU A 138      20.505  19.096  -3.698  1.00 95.32           H
ATOM   2219  C   LEU A 138      18.730  20.251  -3.448  1.00 95.32           C
ATOM   2220  CB  LEU A 138      18.892  17.990  -4.614  1.00 95.32           C
ATOM   2221  HB2 LEU A 138      18.214  18.561  -5.249  1.00 95.32           H
ATOM   2222  HB3 LEU A 138      18.305  17.190  -4.164  1.00 95.32           H
ATOM   2223  O   LEU A 138      17.521  20.309  -3.220  1.00 95.32           O
ATOM   2224  CG  LEU A 138      19.999  17.381  -5.491  1.00 95.32           C
ATOM   2225  HG  LEU A 138      20.867  17.152  -4.873  1.00 95.32           H
ATOM   2226  CD1 LEU A 138      19.522  16.085  -6.137  1.00 95.32           C
ATOM   2227 HD11 LEU A 138      18.700  16.277  -6.827  1.00 95.32           H
ATOM   2228 HD12 LEU A 138      20.345  15.630  -6.687  1.00 95.32           H
ATOM   2229 HD13 LEU A 138      19.186  15.385  -5.373  1.00 95.32           H
ATOM   2230  CD2 LEU A 138      20.397  18.347  -6.608  1.00 95.32           C
ATOM   2231 HD21 LEU A 138      20.722  19.294  -6.178  1.00 95.32           H
ATOM   2232 HD22 LEU A 138      21.235  17.923  -7.162  1.00 95.32           H
ATOM   2233 HD23 LEU A 138      19.570  18.501  -7.301  1.00 95.32           H
ATOM   2234  N   VAL A 139      19.452  21.337  -3.723  1.00 94.00           N
ATOM   2235  H   VAL A 139      20.437  21.218  -3.912  1.00 94.00           H
ATOM   2236  CA  VAL A 139      18.916  22.707  -3.746  1.00 94.00           C
ATOM   2237  HA  VAL A 139      17.837  22.656  -3.888  1.00 94.00           H
ATOM   2238  C   VAL A 139      19.452  23.521  -4.914  1.00 94.00           C
ATOM   2239  CB  VAL A 139      19.189  23.466  -2.435  1.00 94.00           C
ATOM   2240  HB  VAL A 139      19.048  24.531  -2.619  1.00 94.00           H
ATOM   2241  O   VAL A 139      20.478  23.202  -5.505  1.00 94.00           O
ATOM   2242  CG1 VAL A 139      18.163  23.082  -1.371  1.00 94.00           C
ATOM   2243 HG11 VAL A 139      18.400  22.108  -0.943  1.00 94.00           H
ATOM   2244 HG12 VAL A 139      17.163  23.047  -1.801  1.00 94.00           H
ATOM   2245 HG13 VAL A 139      18.163  23.857  -0.605  1.00 94.00           H
ATOM   2246  CG2 VAL A 139      20.610  23.270  -1.904  1.00 94.00           C
ATOM   2247 HG21 VAL A 139      20.779  23.948  -1.067  1.00 94.00           H
ATOM   2248 HG22 VAL A 139      20.756  22.239  -1.582  1.00 94.00           H
ATOM   2249 HG23 VAL A 139      21.331  23.500  -2.688  1.00 94.00           H
ATOM   2250  N   ARG A 140      18.752  24.607  -5.244  1.00 93.07           N
ATOM   2251  H   ARG A 140      17.951  24.842  -4.675  1.00 93.07           H
ATOM   2252  CA  ARG A 140      19.213  25.596  -6.223  1.00 93.07           C
ATOM   2253  HA  ARG A 140      19.561  25.087  -7.122  1.00 93.07           H
ATOM   2254  C   ARG A 140      20.397  26.362  -5.636  1.00 93.07           C
ATOM   2255  CB  ARG A 140      18.064  26.542  -6.601  1.00 93.07           C
ATOM   2256  HB2 ARG A 140      17.721  27.066  -5.709  1.00 93.07           H
ATOM   2257  HB3 ARG A 140      18.440  27.281  -7.308  1.00 93.07           H
ATOM   2258  O   ARG A 140      20.314  26.842  -4.506  1.00 93.07           O
ATOM   2259  CG  ARG A 140      16.883  25.784  -7.235  1.00 93.07           C
ATOM   2260  HG2 ARG A 140      16.531  25.011  -6.551  1.00 93.07           H
ATOM   2261  HG3 ARG A 140      17.212  25.300  -8.154  1.00 93.07           H
ATOM   2262  CD  ARG A 140      15.695  26.702  -7.541  1.00 93.07           C
ATOM   2263  HD2 ARG A 140      14.865  26.077  -7.871  1.00 93.07           H
ATOM   2264  HD3 ARG A 140      15.403  27.226  -6.630  1.00 93.07           H
ATOM   2265  NE  ARG A 140      16.013  27.674  -8.600  1.00 93.07           N
ATOM   2266  HE  ARG A 140      16.939  27.626  -9.000  1.00 93.07           H
ATOM   2267  NH1 ARG A 140      13.943  28.651  -8.785  1.00 93.07           N
ATOM   2268 HH11 ARG A 140      13.575  27.964  -8.143  1.00 93.07           H
ATOM   2269 HH12 ARG A 140      13.334  29.269  -9.302  1.00 93.07           H
ATOM   2270  NH2 ARG A 140      15.606  29.325 -10.106  1.00 93.07           N
ATOM   2271 HH21 ARG A 140      16.551  29.250 -10.453  1.00 93.07           H
ATOM   2272 HH22 ARG A 140      14.987  29.985 -10.555  1.00 93.07           H
ATOM   2273  CZ  ARG A 140      15.188  28.541  -9.157  1.00 93.07           C
ATOM   2274  N   SER A 141      21.488  26.468  -6.386  1.00 95.00           N
ATOM   2275  H   SER A 141      21.489  26.057  -7.308  1.00 95.00           H
ATOM   2276  CA  SER A 141      22.640  27.267  -5.973  1.00 95.00           C
ATOM   2277  HA  SER A 141      22.893  26.939  -4.965  1.00 95.00           H
ATOM   2278  C   SER A 141      22.263  28.758  -5.933  1.00 95.00           C
ATOM   2279  CB  SER A 141      23.875  26.992  -6.844  1.00 95.00           C
ATOM   2280  HB2 SER A 141      24.085  25.922  -6.838  1.00 95.00           H
ATOM   2281  HB3 SER A 141      24.733  27.508  -6.413  1.00 95.00           H
ATOM   2282  O   SER A 141      21.421  29.194  -6.727  1.00 95.00           O
ATOM   2283  OG  SER A 141      23.719  27.422  -8.178  1.00 95.00           O
ATOM   2284  HG  SER A 141      22.952  26.993  -8.565  1.00 95.00           H
ATOM   2285  N   PRO A 142      22.833  29.553  -5.018  1.00 94.72           N
ATOM   2286  CA  PRO A 142      22.612  30.992  -5.002  1.00 94.72           C
ATOM   2287  HA  PRO A 142      21.539  31.179  -4.963  1.00 94.72           H
ATOM   2288  C   PRO A 142      23.220  31.623  -6.256  1.00 94.72           C
ATOM   2289  CB  PRO A 142      23.276  31.517  -3.725  1.00 94.72           C
ATOM   2290  HB2 PRO A 142      24.220  32.009  -3.958  1.00 94.72           H
ATOM   2291  HB3 PRO A 142      22.624  32.213  -3.197  1.00 94.72           H
ATOM   2292  O   PRO A 142      24.402  31.428  -6.533  1.00 94.72           O
ATOM   2293  CG  PRO A 142      23.549  30.266  -2.893  1.00 94.72           C
ATOM   2294  HG2 PRO A 142      22.683  30.049  -2.268  1.00 94.72           H
ATOM   2295  HG3 PRO A 142      24.448  30.373  -2.286  1.00 94.72           H
ATOM   2296  CD  PRO A 142      23.707  29.165  -3.931  1.00 94.72           C
ATOM   2297  HD2 PRO A 142      24.732  29.140  -4.300  1.00 94.72           H
ATOM   2298  HD3 PRO A 142      23.431  28.211  -3.483  1.00 94.72           H
ATOM   2299  N   SER A 143      22.415  32.336  -7.039  1.00 94.46           N
ATOM   2300  H   SER A 143      21.474  32.518  -6.721  1.00 94.46           H
ATOM   2301  CA  SER A 143      22.864  33.022  -8.254  1.00 94.46           C
ATOM   2302  HA  SER A 143      23.710  33.661  -8.002  1.00 94.46           H
ATOM   2303  C   SER A 143      21.751  33.899  -8.836  1.00 94.46           C
ATOM   2304  CB  SER A 143      23.310  32.006  -9.323  1.00 94.46           C
ATOM   2305  HB2 SER A 143      22.438  31.620  -9.851  1.00 94.46           H
ATOM   2306  HB3 SER A 143      23.834  31.162  -8.874  1.00 94.46           H
ATOM   2307  O   SER A 143      20.661  34.019  -8.265  1.00 94.46           O
ATOM   2308  OG  SER A 143      24.183  32.643 -10.239  1.00 94.46           O
ATOM   2309  HG  SER A 143      25.052  32.717  -9.839  1.00 94.46           H
ATOM   2310  N   VAL A 144      22.031  34.488  -9.996  1.00 94.89           N
ATOM   2311  H   VAL A 144      22.910  34.236 -10.424  1.00 94.89           H
ATOM   2312  CA  VAL A 144      21.042  35.106 -10.876  1.00 94.89           C
ATOM   2313  HA  VAL A 144      20.164  35.380 -10.291  1.00 94.89           H
ATOM   2314  C   VAL A 144      20.634  34.083 -11.930  1.00 94.89           C
ATOM   2315  CB  VAL A 144      21.591  36.376 -11.553  1.00 94.89           C
ATOM   2316  HB  VAL A 144      22.281  36.100 -12.351  1.00 94.89           H
ATOM   2317  O   VAL A 144      21.493  33.547 -12.623  1.00 94.89           O
ATOM   2318  CG1 VAL A 144      20.425  37.158 -12.168  1.00 94.89           C
ATOM   2319 HG11 VAL A 144      19.979  36.579 -12.977  1.00 94.89           H
ATOM   2320 HG12 VAL A 144      19.655  37.360 -11.424  1.00 94.89           H
ATOM   2321 HG13 VAL A 144      20.786  38.099 -12.583  1.00 94.89           H
ATOM   2322  CG2 VAL A 144      22.362  37.279 -10.579  1.00 94.89           C
ATOM   2323 HG21 VAL A 144      21.776  37.455  -9.676  1.00 94.89           H
ATOM   2324 HG22 VAL A 144      23.304  36.806 -10.302  1.00 94.89           H
ATOM   2325 HG23 VAL A 144      22.594  38.231 -11.054  1.00 94.89           H
ATOM   2326  N   TYR A 145      19.334  33.829 -12.051  1.00 95.73           N
ATOM   2327  H   TYR A 145      18.694  34.289 -11.419  1.00 95.73           H
ATOM   2328  CA  TYR A 145      18.773  32.948 -13.074  1.00 95.73           C
ATOM   2329  HA  TYR A 145      19.574  32.523 -13.678  1.00 95.73           H
ATOM   2330  C   TYR A 145      17.856  33.733 -13.997  1.00 95.73           C
ATOM   2331  CB  TYR A 145      18.007  31.797 -12.415  1.00 95.73           C
ATOM   2332  HB2 TYR A 145      17.194  32.203 -11.814  1.00 95.73           H
ATOM   2333  HB3 TYR A 145      17.564  31.181 -13.198  1.00 95.73           H
ATOM   2334  O   TYR A 145      16.954  34.421 -13.511  1.00 95.73           O
ATOM   2335  CG  TYR A 145      18.878  30.911 -11.556  1.00 95.73           C
ATOM   2336  CD1 TYR A 145      19.863  30.122 -12.174  1.00 95.73           C
ATOM   2337  HD1 TYR A 145      19.994  30.154 -13.245  1.00 95.73           H
ATOM   2338  CD2 TYR A 145      18.744  30.913 -10.154  1.00 95.73           C
ATOM   2339  HD2 TYR A 145      18.036  31.580  -9.683  1.00 95.73           H
ATOM   2340  CE1 TYR A 145      20.706  29.318 -11.394  1.00 95.73           C
ATOM   2341  HE1 TYR A 145      21.488  28.738 -11.862  1.00 95.73           H
ATOM   2342  CE2 TYR A 145      19.586  30.102  -9.369  1.00 95.73           C
ATOM   2343  HE2 TYR A 145      19.521  30.122  -8.291  1.00 95.73           H
ATOM   2344  OH  TYR A 145      21.376  28.515  -9.260  1.00 95.73           O
ATOM   2345  HH  TYR A 145      21.345  28.760  -8.332  1.00 95.73           H
ATOM   2346  CZ  TYR A 145      20.561  29.298  -9.997  1.00 95.73           C
ATOM   2347  N   PHE A 146      18.059  33.598 -15.305  1.00 94.93           N
ATOM   2348  H   PHE A 146      18.850  33.050 -15.611  1.00 94.93           H
ATOM   2349  CA  PHE A 146      17.221  34.208 -16.338  1.00 94.93           C
ATOM   2350  HA  PHE A 146      16.537  34.926 -15.887  1.00 94.93           H
ATOM   2351  C   PHE A 146      16.393  33.138 -17.051  1.00 94.93           C
ATOM   2352  CB  PHE A 146      18.109  34.963 -17.335  1.00 94.93           C
ATOM   2353  HB2 PHE A 146      18.775  34.256 -17.828  1.00 94.93           H
ATOM   2354  HB3 PHE A 146      17.469  35.399 -18.103  1.00 94.93           H
ATOM   2355  O   PHE A 146      16.942  32.148 -17.518  1.00 94.93           O
ATOM   2356  CG  PHE A 146      18.943  36.063 -16.707  1.00 94.93           C
ATOM   2357  CD1 PHE A 146      18.416  37.359 -16.574  1.00 94.93           C
ATOM   2358  HD1 PHE A 146      17.436  37.576 -16.972  1.00 94.93           H
ATOM   2359  CD2 PHE A 146      20.243  35.787 -16.245  1.00 94.93           C
ATOM   2360  HD2 PHE A 146      20.651  34.792 -16.347  1.00 94.93           H
ATOM   2361  CE1 PHE A 146      19.168  38.367 -15.943  1.00 94.93           C
ATOM   2362  HE1 PHE A 146      18.768  39.363 -15.831  1.00 94.93           H
ATOM   2363  CE2 PHE A 146      21.004  36.799 -15.633  1.00 94.93           C
ATOM   2364  HE2 PHE A 146      22.000  36.582 -15.277  1.00 94.93           H
ATOM   2365  CZ  PHE A 146      20.460  38.085 -15.471  1.00 94.93           C
ATOM   2366  HZ  PHE A 146      21.035  38.859 -14.985  1.00 94.93           H
ATOM   2367  N   SER A 147      15.086  33.340 -17.188  1.00 91.70           N
ATOM   2368  H   SER A 147      14.676  34.179 -16.804  1.00 91.70           H
ATOM   2369  CA  SER A 147      14.187  32.411 -17.879  1.00 91.70           C
ATOM   2370  HA  SER A 147      14.785  31.673 -18.413  1.00 91.70           H
ATOM   2371  C   SER A 147      13.330  33.125 -18.923  1.00 91.70           C
ATOM   2372  CB  SER A 147      13.334  31.631 -16.872  1.00 91.70           C
ATOM   2373  HB2 SER A 147      12.741  30.883 -17.398  1.00 91.70           H
ATOM   2374  HB3 SER A 147      13.996  31.116 -16.177  1.00 91.70           H
ATOM   2375  O   SER A 147      12.954  34.291 -18.766  1.00 91.70           O
ATOM   2376  OG  SER A 147      12.473  32.486 -16.144  1.00 91.70           O
ATOM   2377  HG  SER A 147      11.684  32.633 -16.671  1.00 91.70           H
ATOM   2378  N   GLY A 148      13.003  32.413 -20.001  1.00 87.81           N
ATOM   2379  H   GLY A 148      13.327  31.459 -20.069  1.00 87.81           H
ATOM   2380  CA  GLY A 148      12.069  32.892 -21.018  1.00 87.81           C
ATOM   2381  HA2 GLY A 148      12.304  33.925 -21.274  1.00 87.81           H
ATOM   2382  HA3 GLY A 148      12.169  32.288 -21.919  1.00 87.81           H
ATOM   2383  C   GLY A 148      10.618  32.812 -20.542  1.00 87.81           C
ATOM   2384  O   GLY A 148      10.243  31.908 -19.798  1.00 87.81           O
ATOM   2385  N   LYS A 149       9.784  33.753 -20.988  1.00 84.92           N
ATOM   2386  H   LYS A 149      10.166  34.504 -21.545  1.00 84.92           H
ATOM   2387  CA  LYS A 149       8.334  33.747 -20.773  1.00 84.92           C
ATOM   2388  HA  LYS A 149       8.013  32.734 -20.527  1.00 84.92           H
ATOM   2389  C   LYS A 149       7.640  34.175 -22.060  1.00 84.92           C
ATOM   2390  CB  LYS A 149       8.002  34.675 -19.595  1.00 84.92           C
ATOM   2391  HB2 LYS A 149       8.535  34.322 -18.712  1.00 84.92           H
ATOM   2392  HB3 LYS A 149       8.363  35.676 -19.832  1.00 84.92           H
ATOM   2393  O   LYS A 149       7.996  35.189 -22.648  1.00 84.92           O
ATOM   2394  CG  LYS A 149       6.499  34.742 -19.275  1.00 84.92           C
ATOM   2395  HG2 LYS A 149       6.141  33.759 -18.968  1.00 84.92           H
ATOM   2396  HG3 LYS A 149       5.949  35.064 -20.159  1.00 84.92           H
ATOM   2397  CD  LYS A 149       6.259  35.759 -18.153  1.00 84.92           C
ATOM   2398  HD2 LYS A 149       6.727  36.700 -18.443  1.00 84.92           H
ATOM   2399  HD3 LYS A 149       6.726  35.404 -17.235  1.00 84.92           H
ATOM   2400  CE  LYS A 149       4.764  35.996 -17.923  1.00 84.92           C
ATOM   2401  HE2 LYS A 149       4.287  36.120 -18.895  1.00 84.92           H
ATOM   2402  HE3 LYS A 149       4.333  35.117 -17.444  1.00 84.92           H
ATOM   2403  NZ  LYS A 149       4.551  37.220 -17.104  1.00 84.92           N
ATOM   2404  HZ1 LYS A 149       4.968  38.017 -17.563  1.00 84.92           H
ATOM   2405  HZ2 LYS A 149       4.990  37.159 -16.197  1.00 84.92           H
ATOM   2406  HZ3 LYS A 149       3.569  37.428 -16.998  1.00 84.92           H
ATOM   2407  N   VAL A 150       6.622  33.434 -22.482  1.00 79.04           N
ATOM   2408  H   VAL A 150       6.361  32.610 -21.961  1.00 79.04           H
ATOM   2409  CA  VAL A 150       5.766  33.833 -23.606  1.00 79.04           C
ATOM   2410  HA  VAL A 150       6.222  34.667 -24.139  1.00 79.04           H
ATOM   2411  C   VAL A 150       4.444  34.321 -23.034  1.00 79.04           C
ATOM   2412  CB  VAL A 150       5.592  32.696 -24.629  1.00 79.04           C
ATOM   2413  HB  VAL A 150       4.986  31.901 -24.194  1.00 79.04           H
ATOM   2414  O   VAL A 150       3.829  33.638 -22.213  1.00 79.04           O
ATOM   2415  CG1 VAL A 150       4.907  33.217 -25.897  1.00 79.04           C
ATOM   2416 HG11 VAL A 150       4.811  32.410 -26.623  1.00 79.04           H
ATOM   2417 HG12 VAL A 150       3.904  33.572 -25.658  1.00 79.04           H
ATOM   2418 HG13 VAL A 150       5.484  34.029 -26.338  1.00 79.04           H
ATOM   2419  CG2 VAL A 150       6.948  32.107 -25.046  1.00 79.04           C
ATOM   2420 HG21 VAL A 150       7.425  31.612 -24.200  1.00 79.04           H
ATOM   2421 HG22 VAL A 150       7.599  32.897 -25.423  1.00 79.04           H
ATOM   2422 HG23 VAL A 150       6.798  31.360 -25.825  1.00 79.04           H
ATOM   2423  N   ASP A 151       4.034  35.533 -23.399  1.00 73.73           N
ATOM   2424  H   ASP A 151       4.583  36.061 -24.061  1.00 73.73           H
ATOM   2425  CA  ASP A 151       2.733  36.055 -22.984  1.00 73.73           C
ATOM   2426  HA  ASP A 151       2.550  35.717 -21.964  1.00 73.73           H
ATOM   2427  C   ASP A 151       1.602  35.486 -23.857  1.00 73.73           C
ATOM   2428  CB  ASP A 151       2.760  37.592 -22.959  1.00 73.73           C
ATOM   2429  HB2 ASP A 151       2.729  37.967 -23.982  1.00 73.73           H
ATOM   2430  HB3 ASP A 151       3.693  37.921 -22.503  1.00 73.73           H
ATOM   2431  O   ASP A 151       1.840  34.930 -24.929  1.00 73.73           O
ATOM   2432  CG  ASP A 151       1.603  38.197 -22.149  1.00 73.73           C
ATOM   2433  OD1 ASP A 151       0.942  37.447 -21.387  1.00 73.73           O
ATOM   2434  OD2 ASP A 151       1.358  39.408 -22.309  1.00 73.73           O
ATOM   2435  N   LYS A 152       0.346  35.660 -23.438  1.00 63.59           N
ATOM   2436  H   LYS A 152       0.227  36.181 -22.582  1.00 63.59           H
ATOM   2437  CA  LYS A 152      -0.836  35.155 -24.160  1.00 63.59           C
ATOM   2438  HA  LYS A 152      -0.778  34.069 -24.222  1.00 63.59           H
ATOM   2439  C   LYS A 152      -0.941  35.635 -25.610  1.00 63.59           C
ATOM   2440  CB  LYS A 152      -2.109  35.565 -23.418  1.00 63.59           C
ATOM   2441  HB2 LYS A 152      -2.961  35.357 -24.066  1.00 63.59           H
ATOM   2442  HB3 LYS A 152      -2.089  36.636 -23.215  1.00 63.59           H
ATOM   2443  O   LYS A 152      -1.537  34.945 -26.426  1.00 63.59           O
ATOM   2444  CG  LYS A 152      -2.287  34.784 -22.114  1.00 63.59           C
ATOM   2445  HG2 LYS A 152      -2.212  33.716 -22.321  1.00 63.59           H
ATOM   2446  HG3 LYS A 152      -1.517  35.070 -21.398  1.00 63.59           H
ATOM   2447  CD  LYS A 152      -3.671  35.093 -21.544  1.00 63.59           C
ATOM   2448  HD2 LYS A 152      -4.419  34.876 -22.307  1.00 63.59           H
ATOM   2449  HD3 LYS A 152      -3.725  36.149 -21.281  1.00 63.59           H
ATOM   2450  CE  LYS A 152      -3.935  34.227 -20.316  1.00 63.59           C
ATOM   2451  HE2 LYS A 152      -3.722  33.190 -20.578  1.00 63.59           H
ATOM   2452  HE3 LYS A 152      -3.248  34.524 -19.524  1.00 63.59           H
ATOM   2453  NZ  LYS A 152      -5.345  34.365 -19.887  1.00 63.59           N
ATOM   2454  HZ1 LYS A 152      -5.551  35.330 -19.671  1.00 63.59           H
ATOM   2455  HZ2 LYS A 152      -5.534  33.780 -19.085  1.00 63.59           H
ATOM   2456  HZ3 LYS A 152      -5.950  34.076 -20.642  1.00 63.59           H
ATOM   2457  N   ASN A 153      -0.359  36.793 -25.923  1.00 62.13           N
ATOM   2458  H   ASN A 153       0.102  37.297 -25.179  1.00 62.13           H
ATOM   2459  CA  ASN A 153      -0.336  37.353 -27.276  1.00 62.13           C
ATOM   2460  HA  ASN A 153      -1.227  37.018 -27.808  1.00 62.13           H
ATOM   2461  C   ASN A 153       0.861  36.855 -28.113  1.00 62.13           C
ATOM   2462  CB  ASN A 153      -0.395  38.890 -27.183  1.00 62.13           C
ATOM   2463  HB2 ASN A 153      -0.293  39.307 -28.184  1.00 62.13           H
ATOM   2464  HB3 ASN A 153       0.438  39.252 -26.580  1.00 62.13           H
ATOM   2465  O   ASN A 153       1.131  37.409 -29.172  1.00 62.13           O
ATOM   2466  CG  ASN A 153      -1.694  39.432 -26.608  1.00 62.13           C
ATOM   2467  ND2 ASN A 153      -1.775  40.729 -26.433  1.00 62.13           N
ATOM   2468 HD21 ASN A 153      -1.011  41.326 -26.716  1.00 62.13           H
ATOM   2469 HD22 ASN A 153      -2.663  41.075 -26.098  1.00 62.13           H
ATOM   2470  OD1 ASN A 153      -2.645  38.732 -26.302  1.00 62.13           O
ATOM   2471  N   GLY A 154       1.628  35.871 -27.628  1.00 65.57           N
ATOM   2472  H   GLY A 154       1.385  35.453 -26.741  1.00 65.57           H
ATOM   2473  CA  GLY A 154       2.798  35.318 -28.320  1.00 65.57           C
ATOM   2474  HA2 GLY A 154       2.566  35.201 -29.378  1.00 65.57           H
ATOM   2475  HA3 GLY A 154       3.014  34.331 -27.909  1.00 65.57           H
ATOM   2476  C   GLY A 154       4.070  36.165 -28.209  1.00 65.57           C
ATOM   2477  O   GLY A 154       5.123  35.762 -28.701  1.00 65.57           O
ATOM   2478  N   LYS A 155       4.014  37.325 -27.541  1.00 74.81           N
ATOM   2479  H   LYS A 155       3.123  37.606 -27.157  1.00 74.81           H
ATOM   2480  CA  LYS A 155       5.194  38.170 -27.335  1.00 74.81           C
ATOM   2481  HA  LYS A 155       5.673  38.288 -28.307  1.00 74.81           H
ATOM   2482  C   LYS A 155       6.178  37.460 -26.404  1.00 74.81           C
ATOM   2483  CB  LYS A 155       4.784  39.561 -26.826  1.00 74.81           C
ATOM   2484  HB2 LYS A 155       4.610  39.529 -25.751  1.00 74.81           H
ATOM   2485  HB3 LYS A 155       3.857  39.858 -27.318  1.00 74.81           H
ATOM   2486  O   LYS A 155       5.813  37.066 -25.292  1.00 74.81           O
ATOM   2487  CG  LYS A 155       5.858  40.608 -27.160  1.00 74.81           C
ATOM   2488  HG2 LYS A 155       6.002  40.630 -28.240  1.00 74.81           H
ATOM   2489  HG3 LYS A 155       6.800  40.338 -26.683  1.00 74.81           H
ATOM   2490  CD  LYS A 155       5.431  42.000 -26.682  1.00 74.81           C
ATOM   2491  HD2 LYS A 155       4.413  42.203 -27.016  1.00 74.81           H
ATOM   2492  HD3 LYS A 155       5.463  42.029 -25.593  1.00 74.81           H
ATOM   2493  CE  LYS A 155       6.363  43.069 -27.255  1.00 74.81           C
ATOM   2494  HE2 LYS A 155       6.313  43.053 -28.343  1.00 74.81           H
ATOM   2495  HE3 LYS A 155       7.389  42.853 -26.955  1.00 74.81           H
ATOM   2496  NZ  LYS A 155       5.988  44.400 -26.748  1.00 74.81           N
ATOM   2497  HZ1 LYS A 155       5.015  44.652 -26.849  1.00 74.81           H
ATOM   2498  HZ2 LYS A 155       6.583  45.136 -27.100  1.00 74.81           H
ATOM   2499  HZ3 LYS A 155       6.267  44.471 -25.780  1.00 74.81           H
ATOM   2500  N   LYS A 156       7.422  37.295 -26.861  1.00 78.33           N
ATOM   2501  H   LYS A 156       7.636  37.638 -27.786  1.00 78.33           H
ATOM   2502  CA  LYS A 156       8.519  36.790 -26.029  1.00 78.33           C
ATOM   2503  HA  LYS A 156       8.158  35.956 -25.427  1.00 78.33           H
ATOM   2504  C   LYS A 156       8.959  37.886 -25.062  1.00 78.33           C
ATOM   2505  CB  LYS A 156       9.698  36.304 -26.888  1.00 78.33           C
ATOM   2506  HB2 LYS A 156       9.895  37.019 -27.687  1.00 78.33           H
ATOM   2507  HB3 LYS A 156      10.585  36.254 -26.256  1.00 78.33           H
ATOM   2508  O   LYS A 156       9.271  38.994 -25.482  1.00 78.33           O
ATOM   2509  CG  LYS A 156       9.456  34.905 -27.477  1.00 78.33           C
ATOM   2510  HG2 LYS A 156       9.251  34.210 -26.662  1.00 78.33           H
ATOM   2511  HG3 LYS A 156       8.594  34.933 -28.143  1.00 78.33           H
ATOM   2512  CD  LYS A 156      10.688  34.413 -28.253  1.00 78.33           C
ATOM   2513  HD2 LYS A 156      11.559  34.448 -27.597  1.00 78.33           H
ATOM   2514  HD3 LYS A 156      10.859  35.074 -29.103  1.00 78.33           H
ATOM   2515  CE  LYS A 156      10.478  32.974 -28.745  1.00 78.33           C
ATOM   2516  HE2 LYS A 156      10.287  32.336 -27.882  1.00 78.33           H
ATOM   2517  HE3 LYS A 156       9.590  32.950 -29.376  1.00 78.33           H
ATOM   2518  NZ  LYS A 156      11.653  32.467 -29.501  1.00 78.33           N
ATOM   2519  HZ1 LYS A 156      12.481  32.466 -28.923  1.00 78.33           H
ATOM   2520  HZ2 LYS A 156      11.832  33.040 -30.314  1.00 78.33           H
ATOM   2521  HZ3 LYS A 156      11.491  31.521 -29.816  1.00 78.33           H
ATOM   2522  N   GLY A 157       8.989  37.552 -23.783  1.00 85.05           N
ATOM   2523  H   GLY A 157       8.700  36.618 -23.530  1.00 85.05           H
ATOM   2524  CA  GLY A 157       9.584  38.347 -22.720  1.00 85.05           C
ATOM   2525  HA2 GLY A 157      10.162  39.171 -23.137  1.00 85.05           H
ATOM   2526  HA3 GLY A 157       8.800  38.762 -22.087  1.00 85.05           H
ATOM   2527  C   GLY A 157      10.512  37.488 -21.866  1.00 85.05           C
ATOM   2528  O   GLY A 157      10.645  36.277 -22.063  1.00 85.05           O
ATOM   2529  N   PHE A 158      11.142  38.124 -20.886  1.00 91.04           N
ATOM   2530  H   PHE A 158      10.966  39.112 -20.772  1.00 91.04           H
ATOM   2531  CA  PHE A 158      12.033  37.460 -19.939  1.00 91.04           C
ATOM   2532  HA  PHE A 158      11.969  36.381 -20.078  1.00 91.04           H
ATOM   2533  C   PHE A 158      11.617  37.738 -18.499  1.00 91.04           C
ATOM   2534  CB  PHE A 158      13.492  37.856 -20.204  1.00 91.04           C
ATOM   2535  HB2 PHE A 158      13.596  38.936 -20.098  1.00 91.04           H
ATOM   2536  HB3 PHE A 158      14.127  37.391 -19.449  1.00 91.04           H
ATOM   2537  O   PHE A 158      11.021  38.774 -18.173  1.00 91.04           O
ATOM   2538  CG  PHE A 158      13.996  37.428 -21.569  1.00 91.04           C
ATOM   2539  CD1 PHE A 158      14.334  36.082 -21.807  1.00 91.04           C
ATOM   2540  HD1 PHE A 158      14.256  35.356 -21.012  1.00 91.04           H
ATOM   2541  CD2 PHE A 158      14.117  38.372 -22.606  1.00 91.04           C
ATOM   2542  HD2 PHE A 158      13.873  39.409 -22.429  1.00 91.04           H
ATOM   2543  CE1 PHE A 158      14.791  35.683 -23.076  1.00 91.04           C
ATOM   2544  HE1 PHE A 158      15.074  34.655 -23.253  1.00 91.04           H
ATOM   2545  CE2 PHE A 158      14.580  37.974 -23.872  1.00 91.04           C
ATOM   2546  HE2 PHE A 158      14.702  38.702 -24.660  1.00 91.04           H
ATOM   2547  CZ  PHE A 158      14.920  36.631 -24.106  1.00 91.04           C
ATOM   2548  HZ  PHE A 158      15.307  36.337 -25.071  1.00 91.04           H
ATOM   2549  N   THR A 159      11.963  36.796 -17.633  1.00 92.74           N
ATOM   2550  H   THR A 159      12.418  35.967 -17.987  1.00 92.74           H
ATOM   2551  CA  THR A 159      11.898  36.931 -16.180  1.00 92.74           C
ATOM   2552  HA  THR A 159      11.705  37.973 -15.924  1.00 92.74           H
ATOM   2553  C   THR A 159      13.246  36.554 -15.591  1.00 92.74           C
ATOM   2554  CB  THR A 159      10.784  36.077 -15.562  1.00 92.74           C
ATOM   2555  HB  THR A 159      10.800  36.207 -14.480  1.00 92.74           H
ATOM   2556  O   THR A 159      13.940  35.698 -16.131  1.00 92.74           O
ATOM   2557  CG2 THR A 159       9.403  36.471 -16.086  1.00 92.74           C
ATOM   2558 HG21 THR A 159       8.643  35.897 -15.556  1.00 92.74           H
ATOM   2559 HG22 THR A 159       9.334  36.263 -17.154  1.00 92.74           H
ATOM   2560 HG23 THR A 159       9.239  37.535 -15.914  1.00 92.74           H
ATOM   2561  OG1 THR A 159      10.912  34.711 -15.861  1.00 92.74           O
ATOM   2562  HG1 THR A 159      11.825  34.434 -15.750  1.00 92.74           H
ATOM   2563  N   ALA A 160      13.627  37.173 -14.481  1.00 94.17           N
ATOM   2564  H   ALA A 160      13.027  37.872 -14.067  1.00 94.17           H
ATOM   2565  CA  ALA A 160      14.854  36.824 -13.785  1.00 94.17           C
ATOM   2566  HA  ALA A 160      15.156  35.822 -14.092  1.00 94.17           H
ATOM   2567  C   ALA A 160      14.645  36.790 -12.278  1.00 94.17           C
ATOM   2568  CB  ALA A 160      15.960  37.795 -14.183  1.00 94.17           C
ATOM   2569  HB1 ALA A 160      16.029  37.825 -15.271  1.00 94.17           H
ATOM   2570  HB2 ALA A 160      15.721  38.788 -13.802  1.00 94.17           H
ATOM   2571  HB3 ALA A 160      16.914  37.465 -13.772  1.00 94.17           H
ATOM   2572  O   ALA A 160      13.802  37.506 -11.739  1.00 94.17           O
ATOM   2573  N   THR A 161      15.430  35.966 -11.596  1.00 94.49           N
ATOM   2574  H   THR A 161      16.074  35.392 -12.121  1.00 94.49           H
ATOM   2575  CA  THR A 161      15.400  35.838 -10.139  1.00 94.49           C
ATOM   2576  HA  THR A 161      14.920  36.715  -9.706  1.00 94.49           H
ATOM   2577  C   THR A 161      16.820  35.773  -9.595  1.00 94.49           C
ATOM   2578  CB  THR A 161      14.600  34.603  -9.688  1.00 94.49           C
ATOM   2579  HB  THR A 161      14.648  34.547  -8.600  1.00 94.49           H
ATOM   2580  O   THR A 161      17.565  34.851  -9.925  1.00 94.49           O
ATOM   2581  CG2 THR A 161      13.130  34.663 -10.106  1.00 94.49           C
ATOM   2582 HG21 THR A 161      13.040  34.495 -11.179  1.00 94.49           H
ATOM   2583 HG22 THR A 161      12.569  33.893  -9.575  1.00 94.49           H
ATOM   2584 HG23 THR A 161      12.709  35.640  -9.869  1.00 94.49           H
ATOM   2585  OG1 THR A 161      15.140  33.417 -10.231  1.00 94.49           O
ATOM   2586  HG1 THR A 161      16.076  33.587 -10.361  1.00 94.49           H
ATOM   2587  N   VAL A 162      17.174  36.727  -8.740  1.00 95.24           N
ATOM   2588  H   VAL A 162      16.515  37.474  -8.570  1.00 95.24           H
ATOM   2589  CA  VAL A 162      18.388  36.734  -7.922  1.00 95.24           C
ATOM   2590  HA  VAL A 162      19.174  36.172  -8.426  1.00 95.24           H
ATOM   2591  C   VAL A 162      18.058  36.065  -6.592  1.00 95.24           C
ATOM   2592  CB  VAL A 162      18.900  38.164  -7.676  1.00 95.24           C
ATOM   2593  HB  VAL A 162      18.167  38.679  -7.054  1.00 95.24           H
ATOM   2594  O   VAL A 162      17.234  36.565  -5.816  1.00 95.24           O
ATOM   2595  CG1 VAL A 162      20.235  38.142  -6.921  1.00 95.24           C
ATOM   2596 HG11 VAL A 162      20.976  37.568  -7.477  1.00 95.24           H
ATOM   2597 HG12 VAL A 162      20.109  37.699  -5.933  1.00 95.24           H
ATOM   2598 HG13 VAL A 162      20.602  39.161  -6.792  1.00 95.24           H
ATOM   2599  CG2 VAL A 162      19.074  38.988  -8.957  1.00 95.24           C
ATOM   2600 HG21 VAL A 162      18.135  39.052  -9.509  1.00 95.24           H
ATOM   2601 HG22 VAL A 162      19.380  40.003  -8.704  1.00 95.24           H
ATOM   2602 HG23 VAL A 162      19.843  38.546  -9.591  1.00 95.24           H
ATOM   2603  N   ILE A 163      18.688  34.921  -6.339  1.00 93.54           N
ATOM   2604  H   ILE A 163      19.368  34.594  -7.010  1.00 93.54           H
ATOM   2605  CA  ILE A 163      18.404  34.065  -5.188  1.00 93.54           C
ATOM   2606  HA  ILE A 163      17.580  34.500  -4.623  1.00 93.54           H
ATOM   2607  C   ILE A 163      19.659  33.989  -4.305  1.00 93.54           C
ATOM   2608  CB  ILE A 163      17.941  32.656  -5.634  1.00 93.54           C
ATOM   2609  HB  ILE A 163      18.810  32.090  -5.972  1.00 93.54           H
ATOM   2610  O   ILE A 163      20.666  33.442  -4.754  1.00 93.54           O
ATOM   2611  CG1 ILE A 163      16.931  32.703  -6.806  1.00 93.54           C
ATOM   2612 HG12 ILE A 163      16.074  33.314  -6.525  1.00 93.54           H
ATOM   2613 HG13 ILE A 163      17.408  33.163  -7.671  1.00 93.54           H
ATOM   2614  CG2 ILE A 163      17.331  31.939  -4.415  1.00 93.54           C
ATOM   2615 HG21 ILE A 163      17.130  30.894  -4.652  1.00 93.54           H
ATOM   2616 HG22 ILE A 163      16.404  32.435  -4.124  1.00 93.54           H
ATOM   2617 HG23 ILE A 163      18.028  31.953  -3.578  1.00 93.54           H
ATOM   2618  CD1 ILE A 163      16.432  31.327  -7.263  1.00 93.54           C
ATOM   2619 HD11 ILE A 163      15.859  31.447  -8.183  1.00 93.54           H
ATOM   2620 HD12 ILE A 163      17.276  30.663  -7.448  1.00 93.54           H
ATOM   2621 HD13 ILE A 163      15.780  30.889  -6.508  1.00 93.54           H
ATOM   2622  N   PRO A 164      19.631  34.503  -3.063  1.00 92.57           N
ATOM   2623  CA  PRO A 164      20.714  34.309  -2.100  1.00 92.57           C
ATOM   2624  HA  PRO A 164      21.677  34.357  -2.608  1.00 92.57           H
ATOM   2625  C   PRO A 164      20.611  32.964  -1.369  1.00 92.57           C
ATOM   2626  CB  PRO A 164      20.589  35.488  -1.136  1.00 92.57           C
ATOM   2627  HB2 PRO A 164      20.986  35.272  -0.145  1.00 92.57           H
ATOM   2628  HB3 PRO A 164      21.110  36.344  -1.566  1.00 92.57           H
ATOM   2629  O   PRO A 164      19.575  32.299  -1.418  1.00 92.57           O
ATOM   2630  CG  PRO A 164      19.084  35.753  -1.106  1.00 92.57           C
ATOM   2631  HG2 PRO A 164      18.611  35.084  -0.388  1.00 92.57           H
ATOM   2632  HG3 PRO A 164      18.870  36.794  -0.863  1.00 92.57           H
ATOM   2633  CD  PRO A 164      18.618  35.394  -2.516  1.00 92.57           C
ATOM   2634  HD2 PRO A 164      17.650  34.894  -2.474  1.00 92.57           H
ATOM   2635  HD3 PRO A 164      18.556  36.295  -3.127  1.00 92.57           H
ATOM   2636  N   ASN A 165      21.657  32.589  -0.620  1.00 90.36           N
ATOM   2637  H   ASN A 165      22.468  33.188  -0.571  1.00 90.36           H
ATOM   2638  CA  ASN A 165      21.585  31.456   0.311  1.00 90.36           C
ATOM   2639  HA  ASN A 165      21.133  30.602  -0.193  1.00 90.36           H
ATOM   2640  C   ASN A 165      20.694  31.813   1.513  1.00 90.36           C
ATOM   2641  CB  ASN A 165      23.008  31.076   0.761  1.00 90.36           C
ATOM   2642  HB2 ASN A 165      23.450  31.889   1.337  1.00 90.36           H
ATOM   2643  HB3 ASN A 165      23.646  30.902  -0.105  1.00 90.36           H
ATOM   2644  O   ASN A 165      19.805  31.059   1.911  1.00 90.36           O
ATOM   2645  CG  ASN A 165      23.037  29.819   1.614  1.00 90.36           C
ATOM   2646  ND2 ASN A 165      23.963  29.736   2.540  1.00 90.36           N
ATOM   2647 HD21 ASN A 165      24.038  28.868   3.051  1.00 90.36           H
ATOM   2648 HD22 ASN A 165      24.636  30.478   2.669  1.00 90.36           H
ATOM   2649  OD1 ASN A 165      22.243  28.904   1.453  1.00 90.36           O
ATOM   2650  N   ARG A 166      20.891  33.020   2.053  1.00 88.13           N
ATOM   2651  H   ARG A 166      21.690  33.551   1.737  1.00 88.13           H
ATOM   2652  CA  ARG A 166      20.063  33.593   3.112  1.00 88.13           C
ATOM   2653  HA  ARG A 166      19.076  33.133   3.066  1.00 88.13           H
ATOM   2654  C   ARG A 166      19.915  35.091   2.875  1.00 88.13           C
ATOM   2655  CB  ARG A 166      20.726  33.273   4.465  1.00 88.13           C
ATOM   2656  HB2 ARG A 166      21.177  34.175   4.879  1.00 88.13           H
ATOM   2657  HB3 ARG A 166      21.530  32.549   4.328  1.00 88.13           H
ATOM   2658  O   ARG A 166      20.886  35.827   2.967  1.00 88.13           O
ATOM   2659  CG  ARG A 166      19.722  32.676   5.456  1.00 88.13           C
ATOM   2660  HG2 ARG A 166      18.900  33.375   5.612  1.00 88.13           H
ATOM   2661  HG3 ARG A 166      19.325  31.748   5.045  1.00 88.13           H
ATOM   2662  CD  ARG A 166      20.396  32.374   6.799  1.00 88.13           C
ATOM   2663  HD2 ARG A 166      19.670  31.881   7.446  1.00 88.13           H
ATOM   2664  HD3 ARG A 166      21.228  31.692   6.625  1.00 88.13           H
ATOM   2665  NE  ARG A 166      20.891  33.605   7.450  1.00 88.13           N
ATOM   2666  HE  ARG A 166      20.966  34.429   6.871  1.00 88.13           H
ATOM   2667  NH1 ARG A 166      21.507  32.669   9.450  1.00 88.13           N
ATOM   2668 HH11 ARG A 166      21.294  31.759   9.067  1.00 88.13           H
ATOM   2669 HH12 ARG A 166      21.994  32.761  10.330  1.00 88.13           H
ATOM   2670  NH2 ARG A 166      21.876  34.840   9.100  1.00 88.13           N
ATOM   2671 HH21 ARG A 166      21.993  35.638   8.492  1.00 88.13           H
ATOM   2672 HH22 ARG A 166      22.401  34.888   9.961  1.00 88.13           H
ATOM   2673  CZ  ARG A 166      21.419  33.702   8.656  1.00 88.13           C
ATOM   2674  N   GLY A 167      18.708  35.550   2.560  1.00 89.92           N
ATOM   2675  H   GLY A 167      17.950  34.901   2.407  1.00 89.92           H
ATOM   2676  CA  GLY A 167      18.469  36.968   2.294  1.00 89.92           C
ATOM   2677  HA2 GLY A 167      18.435  37.513   3.238  1.00 89.92           H
ATOM   2678  HA3 GLY A 167      19.299  37.370   1.713  1.00 89.92           H
ATOM   2679  C   GLY A 167      17.183  37.234   1.520  1.00 89.92           C
ATOM   2680  O   GLY A 167      16.382  36.327   1.278  1.00 89.92           O
ATOM   2681  N   ALA A 168      17.000  38.495   1.133  1.00 92.66           N
ATOM   2682  H   ALA A 168      17.733  39.165   1.318  1.00 92.66           H
ATOM   2683  CA  ALA A 168      15.878  38.943   0.316  1.00 92.66           C
ATOM   2684  HA  ALA A 168      14.977  38.423   0.639  1.00 92.66           H
ATOM   2685  C   ALA A 168      16.105  38.627  -1.169  1.00 92.66           C
ATOM   2686  CB  ALA A 168      15.665  40.442   0.549  1.00 92.66           C
ATOM   2687  HB1 ALA A 168      14.856  40.798  -0.089  1.00 92.66           H
ATOM   2688  HB2 ALA A 168      15.407  40.623   1.593  1.00 92.66           H
ATOM   2689  HB3 ALA A 168      16.574  40.990   0.302  1.00 92.66           H
ATOM   2690  O   ALA A 168      17.219  38.731  -1.680  1.00 92.66           O
ATOM   2691  N   TRP A 169      15.035  38.255  -1.867  1.00 92.90           N
ATOM   2692  H   TRP A 169      14.141  38.220  -1.400  1.00 92.90           H
ATOM   2693  CA  TRP A 169      15.087  37.957  -3.301  1.00 92.90           C
ATOM   2694  HA  TRP A 169      16.069  37.557  -3.555  1.00 92.90           H
ATOM   2695  C   TRP A 169      14.891  39.233  -4.125  1.00 92.90           C
ATOM   2696  CB  TRP A 169      14.047  36.885  -3.653  1.00 92.90           C
ATOM   2697  HB2 TRP A 169      14.032  36.779  -4.738  1.00 92.90           H
ATOM   2698  HB3 TRP A 169      13.061  37.237  -3.349  1.00 92.90           H
ATOM   2699  O   TRP A 169      14.197  40.158  -3.693  1.00 92.90           O
ATOM   2700  CG  TRP A 169      14.258  35.509  -3.080  1.00 92.90           C
ATOM   2701  CD1 TRP A 169      15.062  35.166  -2.044  1.00 92.90           C
ATOM   2702  HD1 TRP A 169      15.683  35.843  -1.476  1.00 92.90           H
ATOM   2703  CD2 TRP A 169      13.682  34.254  -3.555  1.00 92.90           C
ATOM   2704  CE2 TRP A 169      14.189  33.189  -2.750  1.00 92.90           C
ATOM   2705  CE3 TRP A 169      12.798  33.903  -4.600  1.00 92.90           C
ATOM   2706  HE3 TRP A 169      12.418  34.674  -5.254  1.00 92.90           H
ATOM   2707  NE1 TRP A 169      15.034  33.801  -1.854  1.00 92.90           N
ATOM   2708  HE1 TRP A 169      15.656  33.324  -1.216  1.00 92.90           H
ATOM   2709  CH2 TRP A 169      12.976  31.532  -4.026  1.00 92.90           C
ATOM   2710  HH2 TRP A 169      12.740  30.501  -4.243  1.00 92.90           H
ATOM   2711  CZ2 TRP A 169      13.846  31.847  -2.970  1.00 92.90           C
ATOM   2712  HZ2 TRP A 169      14.291  31.068  -2.369  1.00 92.90           H
ATOM   2713  CZ3 TRP A 169      12.452  32.559  -4.834  1.00 92.90           C
ATOM   2714  HZ3 TRP A 169      11.814  32.317  -5.671  1.00 92.90           H
ATOM   2715  N   LEU A 170      15.461  39.258  -5.325  1.00 93.73           N
ATOM   2716  H   LEU A 170      16.014  38.460  -5.607  1.00 93.73           H
ATOM   2717  CA  LEU A 170      15.256  40.302  -6.329  1.00 93.73           C
ATOM   2718  HA  LEU A 170      14.495  41.007  -5.993  1.00 93.73           H
ATOM   2719  C   LEU A 170      14.733  39.631  -7.598  1.00 93.73           C
ATOM   2720  CB  LEU A 170      16.587  41.056  -6.551  1.00 93.73           C
ATOM   2721  HB2 LEU A 170      16.758  41.211  -7.616  1.00 93.73           H
ATOM   2722  HB3 LEU A 170      17.407  40.443  -6.178  1.00 93.73           H
ATOM   2723  O   LEU A 170      15.409  38.780  -8.163  1.00 93.73           O
ATOM   2724  CG  LEU A 170      16.655  42.408  -5.828  1.00 93.73           C
ATOM   2725  HG  LEU A 170      16.165  42.329  -4.857  1.00 93.73           H
ATOM   2726  CD1 LEU A 170      18.104  42.830  -5.596  1.00 93.73           C
ATOM   2727 HD11 LEU A 170      18.138  43.795  -5.091  1.00 93.73           H
ATOM   2728 HD12 LEU A 170      18.632  42.903  -6.547  1.00 93.73           H
ATOM   2729 HD13 LEU A 170      18.609  42.096  -4.968  1.00 93.73           H
ATOM   2730  CD2 LEU A 170      15.963  43.490  -6.652  1.00 93.73           C
ATOM   2731 HD21 LEU A 170      16.454  43.593  -7.620  1.00 93.73           H
ATOM   2732 HD22 LEU A 170      16.009  44.439  -6.119  1.00 93.73           H
ATOM   2733 HD23 LEU A 170      14.919  43.211  -6.800  1.00 93.73           H
ATOM   2734  N   GLU A 171      13.521  39.968  -8.026  1.00 94.87           N
ATOM   2735  H   GLU A 171      12.990  40.659  -7.515  1.00 94.87           H
ATOM   2736  CA  GLU A 171      12.929  39.400  -9.244  1.00 94.87           C
ATOM   2737  HA  GLU A 171      13.613  38.666  -9.671  1.00 94.87           H
ATOM   2738  C   GLU A 171      12.732  40.503 -10.283  1.00 94.87           C
ATOM   2739  CB  GLU A 171      11.606  38.665  -8.956  1.00 94.87           C
ATOM   2740  HB2 GLU A 171      10.847  39.409  -8.717  1.00 94.87           H
ATOM   2741  HB3 GLU A 171      11.293  38.149  -9.864  1.00 94.87           H
ATOM   2742  O   GLU A 171      12.188  41.558  -9.950  1.00 94.87           O
ATOM   2743  CG  GLU A 171      11.677  37.642  -7.806  1.00 94.87           C
ATOM   2744  HG2 GLU A 171      12.434  36.893  -8.038  1.00 94.87           H
ATOM   2745  HG3 GLU A 171      11.993  38.152  -6.896  1.00 94.87           H
ATOM   2746  CD  GLU A 171      10.330  36.954  -7.501  1.00 94.87           C
ATOM   2747  OE1 GLU A 171      10.369  35.881  -6.850  1.00 94.87           O
ATOM   2748  OE2 GLU A 171       9.252  37.539  -7.786  1.00 94.87           O
ATOM   2749  N   TYR A 172      13.137  40.256 -11.527  1.00 94.88           N
ATOM   2750  H   TYR A 172      13.527  39.346 -11.726  1.00 94.88           H
ATOM   2751  CA  TYR A 172      12.889  41.136 -12.668  1.00 94.88           C
ATOM   2752  HA  TYR A 172      12.482  42.075 -12.294  1.00 94.88           H
ATOM   2753  C   TYR A 172      11.837  40.512 -13.590  1.00 94.88           C
ATOM   2754  CB  TYR A 172      14.191  41.478 -13.416  1.00 94.88           C
ATOM   2755  HB2 TYR A 172      13.974  42.256 -14.148  1.00 94.88           H
ATOM   2756  HB3 TYR A 172      14.512  40.598 -13.973  1.00 94.88           H
ATOM   2757  O   TYR A 172      11.827  39.301 -13.816  1.00 94.88           O
ATOM   2758  CG  TYR A 172      15.334  41.963 -12.534  1.00 94.88           C
ATOM   2759  CD1 TYR A 172      15.126  43.038 -11.648  1.00 94.88           C
ATOM   2760  HD1 TYR A 172      14.166  43.533 -11.625  1.00 94.88           H
ATOM   2761  CD2 TYR A 172      16.603  41.353 -12.599  1.00 94.88           C
ATOM   2762  HD2 TYR A 172      16.802  40.569 -13.315  1.00 94.88           H
ATOM   2763  CE1 TYR A 172      16.167  43.476 -10.806  1.00 94.88           C
ATOM   2764  HE1 TYR A 172      16.012  44.311 -10.138  1.00 94.88           H
ATOM   2765  CE2 TYR A 172      17.639  41.772 -11.742  1.00 94.88           C
ATOM   2766  HE2 TYR A 172      18.613  41.309 -11.781  1.00 94.88           H
ATOM   2767  OH  TYR A 172      18.409  43.235 -10.003  1.00 94.88           O
ATOM   2768  HH  TYR A 172      18.191  44.042  -9.531  1.00 94.88           H
ATOM   2769  CZ  TYR A 172      17.420  42.829 -10.838  1.00 94.88           C
ATOM   2770  N   GLU A 173      10.934  41.324 -14.125  1.00 92.40           N
ATOM   2771  H   GLU A 173      10.995  42.310 -13.914  1.00 92.40           H
ATOM   2772  CA  GLU A 173       9.868  40.885 -15.029  1.00 92.40           C
ATOM   2773  HA  GLU A 173      10.174  39.972 -15.540  1.00 92.40           H
ATOM   2774  C   GLU A 173       9.618  41.955 -16.091  1.00 92.40           C
ATOM   2775  CB  GLU A 173       8.586  40.588 -14.216  1.00 92.40           C
ATOM   2776  HB2 GLU A 173       8.359  41.460 -13.603  1.00 92.40           H
ATOM   2777  HB3 GLU A 173       8.778  39.745 -13.552  1.00 92.40           H
ATOM   2778  O   GLU A 173       9.529  43.140 -15.773  1.00 92.40           O
ATOM   2779  CG  GLU A 173       7.350  40.267 -15.081  1.00 92.40           C
ATOM   2780  HG2 GLU A 173       7.559  39.382 -15.681  1.00 92.40           H
ATOM   2781  HG3 GLU A 173       7.166  41.105 -15.753  1.00 92.40           H
ATOM   2782  CD  GLU A 173       6.048  40.047 -14.289  1.00 92.40           C
ATOM   2783  OE1 GLU A 173       4.997  39.729 -14.898  1.00 92.40           O
ATOM   2784  OE2 GLU A 173       5.956  40.326 -13.069  1.00 92.40           O
ATOM   2785  N   THR A 174       9.433  41.529 -17.339  1.00 89.98           N
ATOM   2786  H   THR A 174       9.503  40.540 -17.533  1.00 89.98           H
ATOM   2787  CA  THR A 174       8.883  42.378 -18.404  1.00 89.98           C
ATOM   2788  HA  THR A 174       9.083  43.422 -18.165  1.00 89.98           H
ATOM   2789  C   THR A 174       7.366  42.229 -18.495  1.00 89.98           C
ATOM   2790  CB  THR A 174       9.536  42.099 -19.765  1.00 89.98           C
ATOM   2791  HB  THR A 174       8.921  42.526 -20.558  1.00 89.98           H
ATOM   2792  O   THR A 174       6.823  41.125 -18.412  1.00 89.98           O
ATOM   2793  CG2 THR A 174      10.916  42.734 -19.827  1.00 89.98           C
ATOM   2794 HG21 THR A 174      11.581  42.246 -19.114  1.00 89.98           H
ATOM   2795 HG22 THR A 174      11.314  42.623 -20.836  1.00 89.98           H
ATOM   2796 HG23 THR A 174      10.839  43.799 -19.606  1.00 89.98           H
ATOM   2797  OG1 THR A 174       9.711  40.714 -19.990  1.00 89.98           O
ATOM   2798  HG1 THR A 174      10.279  40.373 -19.296  1.00 89.98           H
ATOM   2799  N   ASP A 175       6.670  43.356 -18.633  1.00 86.11           N
ATOM   2800  H   ASP A 175       7.188  44.222 -18.668  1.00 86.11           H
ATOM   2801  CA  ASP A 175       5.239  43.406 -18.959  1.00 86.11           C
ATOM   2802  HA  ASP A 175       4.747  42.506 -18.591  1.00 86.11           H
ATOM   2803  C   ASP A 175       5.022  43.457 -20.484  1.00 86.11           C
ATOM   2804  CB  ASP A 175       4.624  44.616 -18.231  1.00 86.11           C
ATOM   2805  HB2 ASP A 175       5.168  45.508 -18.542  1.00 86.11           H
ATOM   2806  HB3 ASP A 175       4.774  44.473 -17.161  1.00 86.11           H
ATOM   2807  O   ASP A 175       5.927  43.786 -21.245  1.00 86.11           O
ATOM   2808  CG  ASP A 175       3.126  44.857 -18.468  1.00 86.11           C
ATOM   2809  OD1 ASP A 175       2.400  43.884 -18.754  1.00 86.11           O
ATOM   2810  OD2 ASP A 175       2.686  46.021 -18.341  1.00 86.11           O
ATOM   2811  N   ALA A 176       3.791  43.222 -20.930  1.00 82.16           N
ATOM   2812  H   ALA A 176       3.080  43.044 -20.235  1.00 82.16           H
ATOM   2813  CA  ALA A 176       3.338  43.348 -22.311  1.00 82.16           C
ATOM   2814  HA  ALA A 176       3.871  42.620 -22.922  1.00 82.16           H
ATOM   2815  C   ALA A 176       3.576  44.744 -22.927  1.00 82.16           C
ATOM   2816  CB  ALA A 176       1.843  43.008 -22.317  1.00 82.16           C
ATOM   2817  HB1 ALA A 176       1.463  43.042 -23.338  1.00 82.16           H
ATOM   2818  HB2 ALA A 176       1.693  42.001 -21.926  1.00 82.16           H
ATOM   2819  HB3 ALA A 176       1.292  43.718 -21.699  1.00 82.16           H
ATOM   2820  O   ALA A 176       3.623  44.871 -24.151  1.00 82.16           O
ATOM   2821  N   LYS A 177       3.721  45.791 -22.099  1.00 83.56           N
ATOM   2822  H   LYS A 177       3.670  45.592 -21.110  1.00 83.56           H
ATOM   2823  CA  LYS A 177       4.050  47.167 -22.519  1.00 83.56           C
ATOM   2824  HA  LYS A 177       3.712  47.303 -23.547  1.00 83.56           H
ATOM   2825  C   LYS A 177       5.553  47.467 -22.584  1.00 83.56           C
ATOM   2826  CB  LYS A 177       3.326  48.193 -21.630  1.00 83.56           C
ATOM   2827  HB2 LYS A 177       3.637  49.196 -21.922  1.00 83.56           H
ATOM   2828  HB3 LYS A 177       3.605  48.034 -20.588  1.00 83.56           H
ATOM   2829  O   LYS A 177       5.912  48.637 -22.610  1.00 83.56           O
ATOM   2830  CG  LYS A 177       1.807  48.114 -21.779  1.00 83.56           C
ATOM   2831  HG2 LYS A 177       1.554  48.104 -22.839  1.00 83.56           H
ATOM   2832  HG3 LYS A 177       1.441  47.197 -21.317  1.00 83.56           H
ATOM   2833  CD  LYS A 177       1.146  49.327 -21.119  1.00 83.56           C
ATOM   2834  HD2 LYS A 177       1.531  50.235 -21.583  1.00 83.56           H
ATOM   2835  HD3 LYS A 177       1.371  49.324 -20.052  1.00 83.56           H
ATOM   2836  CE  LYS A 177      -0.360  49.213 -21.351  1.00 83.56           C
ATOM   2837  HE2 LYS A 177      -0.519  49.025 -22.412  1.00 83.56           H
ATOM   2838  HE3 LYS A 177      -0.728  48.342 -20.809  1.00 83.56           H
ATOM   2839  NZ  LYS A 177      -1.088  50.439 -20.946  1.00 83.56           N
ATOM   2840  HZ1 LYS A 177      -0.724  51.232 -21.454  1.00 83.56           H
ATOM   2841  HZ2 LYS A 177      -2.063  50.340 -21.192  1.00 83.56           H
ATOM   2842  HZ3 LYS A 177      -1.016  50.582 -19.949  1.00 83.56           H
ATOM   2843  N   ASP A 178       6.412  46.449 -22.552  1.00 88.98           N
ATOM   2844  H   ASP A 178       6.059  45.503 -22.546  1.00 88.98           H
ATOM   2845  CA  ASP A 178       7.874  46.603 -22.629  1.00 88.98           C
ATOM   2846  HA  ASP A 178       8.301  45.610 -22.495  1.00 88.98           H
ATOM   2847  C   ASP A 178       8.468  47.443 -21.491  1.00 88.98           C
ATOM   2848  CB  ASP A 178       8.288  47.071 -24.034  1.00 88.98           C
ATOM   2849  HB2 ASP A 178       9.372  47.166 -24.099  1.00 88.98           H
ATOM   2850  HB3 ASP A 178       7.863  48.054 -24.238  1.00 88.98           H
ATOM   2851  O   ASP A 178       9.476  48.127 -21.646  1.00 88.98           O
ATOM   2852  CG  ASP A 178       7.827  46.086 -25.097  1.00 88.98           C
ATOM   2853  OD1 ASP A 178       7.710  44.874 -24.793  1.00 88.98           O
ATOM   2854  OD2 ASP A 178       7.428  46.520 -26.198  1.00 88.98           O
ATOM   2855  N   VAL A 179       7.830  47.373 -20.321  1.00 91.77           N
ATOM   2856  H   VAL A 179       7.030  46.759 -20.273  1.00 91.77           H
ATOM   2857  CA  VAL A 179       8.308  48.003 -19.088  1.00 91.77           C
ATOM   2858  HA  VAL A 179       9.042  48.769 -19.340  1.00 91.77           H
ATOM   2859  C   VAL A 179       8.996  46.949 -18.232  1.00 91.77           C
ATOM   2860  CB  VAL A 179       7.164  48.692 -18.326  1.00 91.77           C
ATOM   2861  HB  VAL A 179       6.412  47.948 -18.062  1.00 91.77           H
ATOM   2862  O   VAL A 179       8.421  45.883 -17.976  1.00 91.77           O
ATOM   2863  CG1 VAL A 179       7.671  49.359 -17.041  1.00 91.77           C
ATOM   2864 HG11 VAL A 179       8.496  50.029 -17.278  1.00 91.77           H
ATOM   2865 HG12 VAL A 179       6.870  49.928 -16.569  1.00 91.77           H
ATOM   2866 HG13 VAL A 179       8.020  48.605 -16.335  1.00 91.77           H
ATOM   2867  CG2 VAL A 179       6.479  49.768 -19.178  1.00 91.77           C
ATOM   2868 HG21 VAL A 179       5.693  50.255 -18.601  1.00 91.77           H
ATOM   2869 HG22 VAL A 179       7.213  50.511 -19.490  1.00 91.77           H
ATOM   2870 HG23 VAL A 179       6.038  49.319 -20.068  1.00 91.77           H
ATOM   2871  N   VAL A 180      10.207  47.261 -17.764  1.00 94.25           N
ATOM   2872  H   VAL A 180      10.613  48.150 -18.020  1.00 94.25           H
ATOM   2873  CA  VAL A 180      10.966  46.393 -16.861  1.00 94.25           C
ATOM   2874  HA  VAL A 180      10.682  45.360 -17.062  1.00 94.25           H
ATOM   2875  C   VAL A 180      10.602  46.708 -15.415  1.00 94.25           C
ATOM   2876  CB  VAL A 180      12.485  46.486 -17.090  1.00 94.25           C
ATOM   2877  HB  VAL A 180      12.833  47.490 -16.850  1.00 94.25           H
ATOM   2878  O   VAL A 180      10.836  47.804 -14.898  1.00 94.25           O
ATOM   2879  CG1 VAL A 180      13.216  45.477 -16.192  1.00 94.25           C
ATOM   2880 HG11 VAL A 180      13.073  45.731 -15.142  1.00 94.25           H
ATOM   2881 HG12 VAL A 180      14.285  45.502 -16.405  1.00 94.25           H
ATOM   2882 HG13 VAL A 180      12.837  44.470 -16.365  1.00 94.25           H
ATOM   2883  CG2 VAL A 180      12.845  46.177 -18.549  1.00 94.25           C
ATOM   2884 HG21 VAL A 180      13.928  46.158 -18.667  1.00 94.25           H
ATOM   2885 HG22 VAL A 180      12.442  45.209 -18.845  1.00 94.25           H
ATOM   2886 HG23 VAL A 180      12.446  46.949 -19.207  1.00 94.25           H
ATOM   2887  N   TYR A 181      10.043  45.713 -14.740  1.00 94.04           N
ATOM   2888  H   TYR A 181       9.899  44.835 -15.218  1.00 94.04           H
ATOM   2889  CA  TYR A 181       9.680  45.782 -13.336  1.00 94.04           C
ATOM   2890  HA  TYR A 181       9.705  46.824 -13.020  1.00 94.04           H
ATOM   2891  C   TYR A 181      10.670  45.009 -12.466  1.00 94.04           C
ATOM   2892  CB  TYR A 181       8.249  45.268 -13.147  1.00 94.04           C
ATOM   2893  HB2 TYR A 181       8.166  44.271 -13.580  1.00 94.04           H
ATOM   2894  HB3 TYR A 181       8.058  45.176 -12.078  1.00 94.04           H
ATOM   2895  O   TYR A 181      11.203  43.979 -12.868  1.00 94.04           O
ATOM   2896  CG  TYR A 181       7.190  46.174 -13.747  1.00 94.04           C
ATOM   2897  CD1 TYR A 181       6.778  47.319 -13.040  1.00 94.04           C
ATOM   2898  HD1 TYR A 181       7.228  47.543 -12.084  1.00 94.04           H
ATOM   2899  CD2 TYR A 181       6.646  45.904 -15.018  1.00 94.04           C
ATOM   2900  HD2 TYR A 181       7.001  45.062 -15.593  1.00 94.04           H
ATOM   2901  CE1 TYR A 181       5.837  48.204 -13.596  1.00 94.04           C
ATOM   2902  HE1 TYR A 181       5.567  49.106 -13.068  1.00 94.04           H
ATOM   2903  CE2 TYR A 181       5.683  46.775 -15.565  1.00 94.04           C
ATOM   2904  HE2 TYR A 181       5.278  46.605 -16.552  1.00 94.04           H
ATOM   2905  OH  TYR A 181       4.395  48.802 -15.406  1.00 94.04           O
ATOM   2906  HH  TYR A 181       4.367  49.605 -14.881  1.00 94.04           H
ATOM   2907  CZ  TYR A 181       5.287  47.931 -14.865  1.00 94.04           C
ATOM   2908  N   VAL A 182      10.837  45.471 -11.230  1.00 94.74           N
ATOM   2909  H   VAL A 182      10.400  46.354 -11.006  1.00 94.74           H
ATOM   2910  CA  VAL A 182      11.490  44.764 -10.134  1.00 94.74           C
ATOM   2911  HA  VAL A 182      11.852  43.814 -10.526  1.00 94.74           H
ATOM   2912  C   VAL A 182      10.488  44.463  -9.020  1.00 94.74           C
ATOM   2913  CB  VAL A 182      12.728  45.530  -9.632  1.00 94.74           C
ATOM   2914  HB  VAL A 182      13.371  45.726 -10.490  1.00 94.74           H
ATOM   2915  O   VAL A 182       9.617  45.276  -8.685  1.00 94.74           O
ATOM   2916  CG1 VAL A 182      12.411  46.874  -8.965  1.00 94.74           C
ATOM   2917 HG11 VAL A 182      11.835  46.730  -8.051  1.00 94.74           H
ATOM   2918 HG12 VAL A 182      13.342  47.386  -8.721  1.00 94.74           H
ATOM   2919 HG13 VAL A 182      11.850  47.509  -9.651  1.00 94.74           H
ATOM   2920  CG2 VAL A 182      13.547  44.683  -8.661  1.00 94.74           C
ATOM   2921 HG21 VAL A 182      13.020  44.561  -7.715  1.00 94.74           H
ATOM   2922 HG22 VAL A 182      13.747  43.703  -9.095  1.00 94.74           H
ATOM   2923 HG23 VAL A 182      14.498  45.181  -8.474  1.00 94.74           H
ATOM   2924  N   ARG A 183      10.611  43.286  -8.410  1.00 94.08           N
ATOM   2925  H   ARG A 183      11.282  42.639  -8.801  1.00 94.08           H
ATOM   2926  CA  ARG A 183       9.999  42.953  -7.123  1.00 94.08           C
ATOM   2927  HA  ARG A 183       9.364  43.773  -6.789  1.00 94.08           H
ATOM   2928  C   ARG A 183      11.094  42.757  -6.095  1.00 94.08           C
ATOM   2929  CB  ARG A 183       9.140  41.696  -7.223  1.00 94.08           C
ATOM   2930  HB2 ARG A 183       9.727  40.887  -7.659  1.00 94.08           H
ATOM   2931  HB3 ARG A 183       8.850  41.400  -6.215  1.00 94.08           H
ATOM   2932  O   ARG A 183      11.852  41.792  -6.141  1.00 94.08           O
ATOM   2933  CG  ARG A 183       7.877  41.920  -8.048  1.00 94.08           C
ATOM   2934  HG2 ARG A 183       8.133  42.187  -9.073  1.00 94.08           H
ATOM   2935  HG3 ARG A 183       7.285  42.718  -7.599  1.00 94.08           H
ATOM   2936  CD  ARG A 183       7.096  40.608  -8.038  1.00 94.08           C
ATOM   2937  HD2 ARG A 183       7.039  40.235  -7.015  1.00 94.08           H
ATOM   2938  HD3 ARG A 183       7.640  39.879  -8.639  1.00 94.08           H
ATOM   2939  NE  ARG A 183       5.731  40.788  -8.551  1.00 94.08           N
ATOM   2940  HE  ARG A 183       5.462  41.734  -8.785  1.00 94.08           H
ATOM   2941  NH1 ARG A 183       5.227  38.560  -8.564  1.00 94.08           N
ATOM   2942 HH11 ARG A 183       4.636  37.782  -8.820  1.00 94.08           H
ATOM   2943 HH12 ARG A 183       6.194  38.373  -8.342  1.00 94.08           H
ATOM   2944  NH2 ARG A 183       3.660  40.050  -9.142  1.00 94.08           N
ATOM   2945 HH21 ARG A 183       3.356  41.007  -9.255  1.00 94.08           H
ATOM   2946 HH22 ARG A 183       3.052  39.265  -9.325  1.00 94.08           H
ATOM   2947  CZ  ARG A 183       4.882  39.803  -8.753  1.00 94.08           C
ATOM   2948  N   ILE A 184      11.130  43.669  -5.136  1.00 92.11           N
ATOM   2949  H   ILE A 184      10.479  44.440  -5.181  1.00 92.11           H
ATOM   2950  CA  ILE A 184      12.037  43.597  -3.996  1.00 92.11           C
ATOM   2951  HA  ILE A 184      12.978  43.141  -4.306  1.00 92.11           H
ATOM   2952  C   ILE A 184      11.375  42.703  -2.952  1.00 92.11           C
ATOM   2953  CB  ILE A 184      12.337  45.016  -3.470  1.00 92.11           C
ATOM   2954  HB  ILE A 184      11.402  45.464  -3.132  1.00 92.11           H
ATOM   2955  O   ILE A 184      10.266  43.000  -2.507  1.00 92.11           O
ATOM   2956  CG1 ILE A 184      12.929  45.900  -4.596  1.00 92.11           C
ATOM   2957 HG12 ILE A 184      13.897  45.505  -4.905  1.00 92.11           H
ATOM   2958 HG13 ILE A 184      12.272  45.891  -5.465  1.00 92.11           H
ATOM   2959  CG2 ILE A 184      13.302  44.944  -2.276  1.00 92.11           C
ATOM   2960 HG21 ILE A 184      13.419  45.932  -1.831  1.00 92.11           H
ATOM   2961 HG22 ILE A 184      12.928  44.271  -1.506  1.00 92.11           H
ATOM   2962 HG23 ILE A 184      14.276  44.602  -2.627  1.00 92.11           H
ATOM   2963  CD1 ILE A 184      13.093  47.370  -4.199  1.00 92.11           C
ATOM   2964 HD11 ILE A 184      12.154  47.753  -3.800  1.00 92.11           H
ATOM   2965 HD12 ILE A 184      13.360  47.953  -5.080  1.00 92.11           H
ATOM   2966 HD13 ILE A 184      13.883  47.481  -3.456  1.00 92.11           H
ATOM   2967  N   ASP A 185      12.023  41.599  -2.589  1.00 91.51           N
ATOM   2968  H   ASP A 185      12.895  41.380  -3.049  1.00 91.51           H
ATOM   2969  CA  ASP A 185      11.537  40.627  -1.603  1.00 91.51           C
ATOM   2970  HA  ASP A 185      12.183  39.754  -1.695  1.00 91.51           H
ATOM   2971  C   ASP A 185      10.107  40.133  -1.880  1.00 91.51           C
ATOM   2972  CB  ASP A 185      11.741  41.200  -0.201  1.00 91.51           C
ATOM   2973  HB2 ASP A 185      10.994  41.972  -0.014  1.00 91.51           H
ATOM   2974  HB3 ASP A 185      12.724  41.672  -0.168  1.00 91.51           H
ATOM   2975  O   ASP A 185       9.263  40.036  -0.989  1.00 91.51           O
ATOM   2976  CG  ASP A 185      11.691  40.154   0.910  1.00 91.51           C
ATOM   2977  OD1 ASP A 185      12.014  38.973   0.646  1.00 91.51           O
ATOM   2978  OD2 ASP A 185      11.411  40.598   2.050  1.00 91.51           O
ATOM   2979  N   ARG A 186       9.820  39.864  -3.163  1.00 86.37           N
ATOM   2980  H   ARG A 186      10.568  39.989  -3.831  1.00 86.37           H
ATOM   2981  CA  ARG A 186       8.522  39.355  -3.647  1.00 86.37           C
ATOM   2982  HA  ARG A 186       8.556  39.353  -4.737  1.00 86.37           H
ATOM   2983  C   ARG A 186       7.327  40.250  -3.291  1.00 86.37           C
ATOM   2984  CB  ARG A 186       8.342  37.892  -3.202  1.00 86.37           C
ATOM   2985  HB2 ARG A 186       7.378  37.523  -3.551  1.00 86.37           H
ATOM   2986  HB3 ARG A 186       8.359  37.831  -2.113  1.00 86.37           H
ATOM   2987  O   ARG A 186       6.192  39.784  -3.188  1.00 86.37           O
ATOM   2988  CG  ARG A 186       9.438  37.000  -3.799  1.00 86.37           C
ATOM   2989  HG2 ARG A 186       9.315  37.013  -4.882  1.00 86.37           H
ATOM   2990  HG3 ARG A 186      10.432  37.379  -3.563  1.00 86.37           H
ATOM   2991  CD  ARG A 186       9.341  35.554  -3.318  1.00 86.37           C
ATOM   2992  HD2 ARG A 186       8.312  35.209  -3.421  1.00 86.37           H
ATOM   2993  HD3 ARG A 186       9.975  34.958  -3.974  1.00 86.37           H
ATOM   2994  NE  ARG A 186       9.803  35.412  -1.922  1.00 86.37           N
ATOM   2995  HE  ARG A 186      10.041  36.265  -1.438  1.00 86.37           H
ATOM   2996  NH1 ARG A 186       9.830  33.126  -1.887  1.00 86.37           N
ATOM   2997 HH11 ARG A 186       9.602  33.171  -2.870  1.00 86.37           H
ATOM   2998 HH12 ARG A 186      10.260  32.291  -1.517  1.00 86.37           H
ATOM   2999  NH2 ARG A 186      10.613  34.269  -0.130  1.00 86.37           N
ATOM   3000 HH21 ARG A 186      10.903  35.150   0.271  1.00 86.37           H
ATOM   3001 HH22 ARG A 186      10.918  33.405   0.294  1.00 86.37           H
ATOM   3002  CZ  ARG A 186      10.072  34.273  -1.315  1.00 86.37           C
ATOM   3003  N   THR A 187       7.569  41.550  -3.127  1.00 88.16           N
ATOM   3004  H   THR A 187       8.532  41.854  -3.128  1.00 88.16           H
ATOM   3005  CA  THR A 187       6.512  42.555  -2.962  1.00 88.16           C
ATOM   3006  HA  THR A 187       5.709  42.109  -2.375  1.00 88.16           H
ATOM   3007  C   THR A 187       5.894  42.953  -4.312  1.00 88.16           C
ATOM   3008  CB  THR A 187       7.009  43.772  -2.166  1.00 88.16           C
ATOM   3009  HB  THR A 187       6.178  44.466  -2.046  1.00 88.16           H
ATOM   3010  O   THR A 187       6.046  42.274  -5.331  1.00 88.16           O
ATOM   3011  CG2 THR A 187       7.482  43.410  -0.763  1.00 88.16           C
ATOM   3012 HG21 THR A 187       6.705  42.849  -0.244  1.00 88.16           H
ATOM   3013 HG22 THR A 187       7.667  44.331  -0.209  1.00 88.16           H
ATOM   3014 HG23 THR A 187       8.389  42.807  -0.792  1.00 88.16           H
ATOM   3015  OG1 THR A 187       8.030  44.436  -2.860  1.00 88.16           O
ATOM   3016  HG1 THR A 187       8.856  43.996  -2.644  1.00 88.16           H
ATOM   3017  N   ARG A 188       5.108  44.036  -4.340  1.00 84.52           N
ATOM   3018  H   ARG A 188       5.100  44.618  -3.515  1.00 84.52           H
ATOM   3019  CA  ARG A 188       4.470  44.526  -5.570  1.00 84.52           C
ATOM   3020  HA  ARG A 188       3.967  43.685  -6.047  1.00 84.52           H
ATOM   3021  C   ARG A 188       5.512  45.043  -6.577  1.00 84.52           C
ATOM   3022  CB  ARG A 188       3.444  45.614  -5.233  1.00 84.52           C
ATOM   3023  HB2 ARG A 188       3.174  46.127  -6.156  1.00 84.52           H
ATOM   3024  HB3 ARG A 188       3.903  46.328  -4.550  1.00 84.52           H
ATOM   3025  O   ARG A 188       6.575  45.516  -6.195  1.00 84.52           O
ATOM   3026  CG  ARG A 188       2.148  45.116  -4.597  1.00 84.52           C
ATOM   3027  HG2 ARG A 188       1.667  44.400  -5.263  1.00 84.52           H
ATOM   3028  HG3 ARG A 188       2.358  44.642  -3.638  1.00 84.52           H
ATOM   3029  CD  ARG A 188       1.236  46.333  -4.394  1.00 84.52           C
ATOM   3030  HD2 ARG A 188       1.708  47.010  -3.682  1.00 84.52           H
ATOM   3031  HD3 ARG A 188       1.123  46.851  -5.346  1.00 84.52           H
ATOM   3032  NE  ARG A 188      -0.093  45.945  -3.896  1.00 84.52           N
ATOM   3033  HE  ARG A 188      -0.226  44.973  -3.654  1.00 84.52           H
ATOM   3034  NH1 ARG A 188      -1.037  48.042  -3.955  1.00 84.52           N
ATOM   3035 HH11 ARG A 188      -0.153  48.434  -4.248  1.00 84.52           H
ATOM   3036 HH12 ARG A 188      -1.817  48.661  -3.787  1.00 84.52           H
ATOM   3037  NH2 ARG A 188      -2.257  46.297  -3.288  1.00 84.52           N
ATOM   3038 HH21 ARG A 188      -3.033  46.930  -3.153  1.00 84.52           H
ATOM   3039 HH22 ARG A 188      -2.361  45.315  -3.079  1.00 84.52           H
ATOM   3040  CZ  ARG A 188      -1.118  46.761  -3.717  1.00 84.52           C
ATOM   3041  N   LYS A 189       5.133  45.054  -7.859  1.00 90.56           N
ATOM   3042  H   LYS A 189       4.198  44.734  -8.067  1.00 90.56           H
ATOM   3043  CA  LYS A 189       5.966  45.484  -8.998  1.00 90.56           C
ATOM   3044  HA  LYS A 189       6.911  44.941  -8.978  1.00 90.56           H
ATOM   3045  C   LYS A 189       6.302  46.983  -8.951  1.00 90.56           C
ATOM   3046  CB  LYS A 189       5.241  45.166 -10.323  1.00 90.56           C
ATOM   3047  HB2 LYS A 189       4.412  45.861 -10.458  1.00 90.56           H
ATOM   3048  HB3 LYS A 189       5.945  45.337 -11.137  1.00 90.56           H
ATOM   3049  O   LYS A 189       5.377  47.797  -8.870  1.00 90.56           O
ATOM   3050  CG  LYS A 189       4.690  43.732 -10.441  1.00 90.56           C
ATOM   3051  HG2 LYS A 189       5.475  43.026 -10.170  1.00 90.56           H
ATOM   3052  HG3 LYS A 189       3.842  43.607  -9.767  1.00 90.56           H
ATOM   3053  CD  LYS A 189       4.244  43.441 -11.883  1.00 90.56           C
ATOM   3054  HD2 LYS A 189       3.579  44.229 -12.235  1.00 90.56           H
ATOM   3055  HD3 LYS A 189       5.134  43.444 -12.514  1.00 90.56           H
ATOM   3056  CE  LYS A 189       3.538  42.083 -12.023  1.00 90.56           C
ATOM   3057  HE2 LYS A 189       2.520  42.167 -11.642  1.00 90.56           H
ATOM   3058  HE3 LYS A 189       4.092  41.342 -11.447  1.00 90.56           H
ATOM   3059  NZ  LYS A 189       3.526  41.621 -13.433  1.00 90.56           N
ATOM   3060  HZ1 LYS A 189       2.924  40.831 -13.616  1.00 90.56           H
ATOM   3061  HZ2 LYS A 189       4.430  41.226 -13.650  1.00 90.56           H
ATOM   3062  HZ3 LYS A 189       3.367  42.351 -14.113  1.00 90.56           H
ATOM   3063  N   LEU A 190       7.580  47.343  -8.977  1.00 93.10           N
ATOM   3064  H   LEU A 190       8.281  46.616  -9.011  1.00 93.10           H
ATOM   3065  CA  LEU A 190       8.098  48.714  -9.117  1.00 93.10           C
ATOM   3066  HA  LEU A 190       7.279  49.433  -9.137  1.00 93.10           H
ATOM   3067  C   LEU A 190       8.882  48.817 -10.432  1.00 93.10           C
ATOM   3068  CB  LEU A 190       9.037  49.034  -7.938  1.00 93.10           C
ATOM   3069  HB2 LEU A 190       9.735  48.204  -7.827  1.00 93.10           H
ATOM   3070  HB3 LEU A 190       9.629  49.916  -8.178  1.00 93.10           H
ATOM   3071  O   LEU A 190       9.444  47.805 -10.837  1.00 93.10           O
ATOM   3072  CG  LEU A 190       8.320  49.277  -6.603  1.00 93.10           C
ATOM   3073  HG  LEU A 190       7.545  48.522  -6.470  1.00 93.10           H
ATOM   3074  CD1 LEU A 190       9.295  49.129  -5.440  1.00 93.10           C
ATOM   3075 HD11 LEU A 190       8.797  49.329  -4.491  1.00 93.10           H
ATOM   3076 HD12 LEU A 190      10.109  49.844  -5.561  1.00 93.10           H
ATOM   3077 HD13 LEU A 190       9.709  48.121  -5.425  1.00 93.10           H
ATOM   3078  CD2 LEU A 190       7.685  50.668  -6.556  1.00 93.10           C
ATOM   3079 HD21 LEU A 190       8.454  51.430  -6.683  1.00 93.10           H
ATOM   3080 HD22 LEU A 190       7.205  50.842  -5.593  1.00 93.10           H
ATOM   3081 HD23 LEU A 190       6.949  50.791  -7.350  1.00 93.10           H
ATOM   3082  N   PRO A 191       8.936  49.970 -11.115  1.00 94.23           N
ATOM   3083  CA  PRO A 191       9.874  50.160 -12.221  1.00 94.23           C
ATOM   3084  HA  PRO A 191       9.634  49.467 -13.028  1.00 94.23           H
ATOM   3085  C   PRO A 191      11.316  49.927 -11.745  1.00 94.23           C
ATOM   3086  CB  PRO A 191       9.670  51.601 -12.708  1.00 94.23           C
ATOM   3087  HB2 PRO A 191      10.445  52.252 -12.303  1.00 94.23           H
ATOM   3088  HB3 PRO A 191       9.668  51.664 -13.796  1.00 94.23           H
ATOM   3089  O   PRO A 191      11.666  50.316 -10.629  1.00 94.23           O
ATOM   3090  CG  PRO A 191       8.318  52.014 -12.126  1.00 94.23           C
ATOM   3091  HG2 PRO A 191       8.278  53.084 -11.920  1.00 94.23           H
ATOM   3092  HG3 PRO A 191       7.525  51.730 -12.817  1.00 94.23           H
ATOM   3093  CD  PRO A 191       8.200  51.190 -10.846  1.00 94.23           C
ATOM   3094  HD2 PRO A 191       8.667  51.722 -10.018  1.00 94.23           H
ATOM   3095  HD3 PRO A 191       7.150  50.995 -10.630  1.00 94.23           H
ATOM   3096  N   VAL A 192      12.160  49.297 -12.568  1.00 94.55           N
ATOM   3097  H   VAL A 192      11.815  48.975 -13.462  1.00 94.55           H
ATOM   3098  CA  VAL A 192      13.566  49.013 -12.205  1.00 94.55           C
ATOM   3099  HA  VAL A 192      13.560  48.436 -11.281  1.00 94.55           H
ATOM   3100  C   VAL A 192      14.362  50.288 -11.883  1.00 94.55           C
ATOM   3101  CB  VAL A 192      14.245  48.158 -13.308  1.00 94.55           C
ATOM   3102  HB  VAL A 192      13.575  48.093 -14.165  1.00 94.55           H
ATOM   3103  O   VAL A 192      15.254  50.260 -11.037  1.00 94.55           O
ATOM   3104  CG1 VAL A 192      15.582  48.689 -13.843  1.00 94.55           C
ATOM   3105 HG11 VAL A 192      15.951  48.025 -14.625  1.00 94.55           H
ATOM   3106 HG12 VAL A 192      15.448  49.676 -14.286  1.00 94.55           H
ATOM   3107 HG13 VAL A 192      16.324  48.738 -13.047  1.00 94.55           H
ATOM   3108  CG2 VAL A 192      14.479  46.732 -12.800  1.00 94.55           C
ATOM   3109 HG21 VAL A 192      15.088  46.747 -11.896  1.00 94.55           H
ATOM   3110 HG22 VAL A 192      13.514  46.261 -12.609  1.00 94.55           H
ATOM   3111 HG23 VAL A 192      14.993  46.144 -13.560  1.00 94.55           H
ATOM   3112  N   THR A 193      14.016  51.417 -12.505  1.00 93.20           N
ATOM   3113  H   THR A 193      13.236  51.406 -13.146  1.00 93.20           H
ATOM   3114  CA  THR A 193      14.672  52.722 -12.314  1.00 93.20           C
ATOM   3115  HA  THR A 193      15.737  52.627 -12.528  1.00 93.20           H
ATOM   3116  C   THR A 193      14.545  53.247 -10.887  1.00 93.20           C
ATOM   3117  CB  THR A 193      14.083  53.752 -13.283  1.00 93.20           C
ATOM   3118  HB  THR A 193      14.456  54.749 -13.046  1.00 93.20           H
ATOM   3119  O   THR A 193      15.485  53.856 -10.386  1.00 93.20           O
ATOM   3120  CG2 THR A 193      14.443  53.414 -14.731  1.00 93.20           C
ATOM   3121 HG21 THR A 193      14.151  52.394 -14.981  1.00 93.20           H
ATOM   3122 HG22 THR A 193      13.914  54.096 -15.396  1.00 93.20           H
ATOM   3123 HG23 THR A 193      15.516  53.533 -14.881  1.00 93.20           H
ATOM   3124  OG1 THR A 193      12.683  53.727 -13.168  1.00 93.20           O
ATOM   3125  HG1 THR A 193      12.446  54.552 -12.739  1.00 93.20           H
ATOM   3126  N   VAL A 194      13.464  52.907 -10.175  1.00 93.17           N
ATOM   3127  H   VAL A 194      12.716  52.421 -10.649  1.00 93.17           H
ATOM   3128  CA  VAL A 194      13.297  53.249  -8.752  1.00 93.17           C
ATOM   3129  HA  VAL A 194      13.376  54.331  -8.646  1.00 93.17           H
ATOM   3130  C   VAL A 194      14.408  52.612  -7.907  1.00 93.17           C
ATOM   3131  CB  VAL A 194      11.910  52.813  -8.236  1.00 93.17           C
ATOM   3132  HB  VAL A 194      11.830  51.728  -8.294  1.00 93.17           H
ATOM   3133  O   VAL A 194      14.927  53.237  -6.985  1.00 93.17           O
ATOM   3134  CG1 VAL A 194      11.674  53.232  -6.780  1.00 93.17           C
ATOM   3135 HG11 VAL A 194      11.719  54.318  -6.704  1.00 93.17           H
ATOM   3136 HG12 VAL A 194      10.691  52.899  -6.447  1.00 93.17           H
ATOM   3137 HG13 VAL A 194      12.428  52.797  -6.123  1.00 93.17           H
ATOM   3138  CG2 VAL A 194      10.777  53.432  -9.064  1.00 93.17           C
ATOM   3139 HG21 VAL A 194       9.808  53.174  -8.636  1.00 93.17           H
ATOM   3140 HG22 VAL A 194      10.877  54.518  -9.066  1.00 93.17           H
ATOM   3141 HG23 VAL A 194      10.817  53.081 -10.095  1.00 93.17           H
ATOM   3142  N   LEU A 195      14.831  51.386  -8.237  1.00 93.57           N
ATOM   3143  H   LEU A 195      14.459  50.957  -9.073  1.00 93.57           H
ATOM   3144  CA  LEU A 195      15.936  50.726  -7.536  1.00 93.57           C
ATOM   3145  HA  LEU A 195      15.766  50.837  -6.465  1.00 93.57           H
ATOM   3146  C   LEU A 195      17.287  51.395  -7.844  1.00 93.57           C
ATOM   3147  CB  LEU A 195      15.937  49.226  -7.883  1.00 93.57           C
ATOM   3148  HB2 LEU A 195      14.950  48.816  -7.669  1.00 93.57           H
ATOM   3149  HB3 LEU A 195      16.126  49.118  -8.952  1.00 93.57           H
ATOM   3150  O   LEU A 195      18.096  51.568  -6.937  1.00 93.57           O
ATOM   3151  CG  LEU A 195      16.995  48.401  -7.126  1.00 93.57           C
ATOM   3152  HG  LEU A 195      17.986  48.826  -7.287  1.00 93.57           H
ATOM   3153  CD1 LEU A 195      16.711  48.335  -5.623  1.00 93.57           C
ATOM   3154 HD11 LEU A 195      17.453  47.699  -5.141  1.00 93.57           H
ATOM   3155 HD12 LEU A 195      15.714  47.934  -5.443  1.00 93.57           H
ATOM   3156 HD13 LEU A 195      16.794  49.331  -5.188  1.00 93.57           H
ATOM   3157  CD2 LEU A 195      17.003  46.971  -7.664  1.00 93.57           C
ATOM   3158 HD21 LEU A 195      17.785  46.398  -7.166  1.00 93.57           H
ATOM   3159 HD22 LEU A 195      17.208  46.986  -8.735  1.00 93.57           H
ATOM   3160 HD23 LEU A 195      16.035  46.504  -7.481  1.00 93.57           H
ATOM   3161  N   LEU A 196      17.521  51.810  -9.093  1.00 93.07           N
ATOM   3162  H   LEU A 196      16.800  51.665  -9.785  1.00 93.07           H
ATOM   3163  CA  LEU A 196      18.745  52.522  -9.492  1.00 93.07           C
ATOM   3164  HA  LEU A 196      19.612  51.964  -9.139  1.00 93.07           H
ATOM   3165  C   LEU A 196      18.841  53.913  -8.842  1.00 93.07           C
ATOM   3166  CB  LEU A 196      18.804  52.616 -11.027  1.00 93.07           C
ATOM   3167  HB2 LEU A 196      17.842  52.977 -11.392  1.00 93.07           H
ATOM   3168  HB3 LEU A 196      19.554  53.353 -11.314  1.00 93.07           H
ATOM   3169  O   LEU A 196      19.896  54.276  -8.318  1.00 93.07           O
ATOM   3170  CG  LEU A 196      19.149  51.277 -11.704  1.00 93.07           C
ATOM   3171  HG  LEU A 196      18.581  50.473 -11.238  1.00 93.07           H
ATOM   3172  CD1 LEU A 196      18.773  51.318 -13.183  1.00 93.07           C
ATOM   3173 HD11 LEU A 196      18.948  50.338 -13.628  1.00 93.07           H
ATOM   3174 HD12 LEU A 196      17.717  51.565 -13.296  1.00 93.07           H
ATOM   3175 HD13 LEU A 196      19.377  52.064 -13.699  1.00 93.07           H
ATOM   3176  CD2 LEU A 196      20.645  50.962 -11.599  1.00 93.07           C
ATOM   3177 HD21 LEU A 196      20.939  50.861 -10.554  1.00 93.07           H
ATOM   3178 HD22 LEU A 196      20.861  50.024 -12.112  1.00 93.07           H
ATOM   3179 HD23 LEU A 196      21.230  51.759 -12.057  1.00 93.07           H
ATOM   3180  N   ARG A 197      17.726  54.650  -8.777  1.00 92.37           N
ATOM   3181  H   ARG A 197      16.911  54.324  -9.276  1.00 92.37           H
ATOM   3182  CA  ARG A 197      17.637  55.924  -8.047  1.00 92.37           C
ATOM   3183  HA  ARG A 197      18.408  56.604  -8.408  1.00 92.37           H
ATOM   3184  C   ARG A 197      17.911  55.746  -6.559  1.00 92.37           C
ATOM   3185  CB  ARG A 197      16.264  56.572  -8.275  1.00 92.37           C
ATOM   3186  HB2 ARG A 197      15.491  55.834  -8.059  1.00 92.37           H
ATOM   3187  HB3 ARG A 197      16.146  57.399  -7.574  1.00 92.37           H
ATOM   3188  O   ARG A 197      18.634  56.549  -5.975  1.00 92.37           O
ATOM   3189  CG  ARG A 197      16.052  57.127  -9.693  1.00 92.37           C
ATOM   3190  HG2 ARG A 197      16.733  57.958  -9.878  1.00 92.37           H
ATOM   3191  HG3 ARG A 197      16.230  56.345 -10.432  1.00 92.37           H
ATOM   3192  CD  ARG A 197      14.599  57.606  -9.801  1.00 92.37           C
ATOM   3193  HD2 ARG A 197      13.949  56.774  -9.530  1.00 92.37           H
ATOM   3194  HD3 ARG A 197      14.417  58.411  -9.089  1.00 92.37           H
ATOM   3195  NE  ARG A 197      14.206  58.021 -11.155  1.00 92.37           N
ATOM   3196  HE  ARG A 197      13.621  57.366 -11.654  1.00 92.37           H
ATOM   3197  NH1 ARG A 197      14.727  60.238 -10.984  1.00 92.37           N
ATOM   3198 HH11 ARG A 197      14.600  61.183 -11.314  1.00 92.37           H
ATOM   3199 HH12 ARG A 197      15.538  60.057 -10.410  1.00 92.37           H
ATOM   3200  NH2 ARG A 197      13.596  59.531 -12.737  1.00 92.37           N
ATOM   3201 HH21 ARG A 197      14.018  60.215 -13.348  1.00 92.37           H
ATOM   3202 HH22 ARG A 197      13.120  58.799 -13.246  1.00 92.37           H
ATOM   3203  CZ  ARG A 197      14.179  59.255 -11.619  1.00 92.37           C
ATOM   3204  N   ALA A 198      17.391  54.680  -5.949  1.00 92.83           N
ATOM   3205  H   ALA A 198      16.766  54.083  -6.472  1.00 92.83           H
ATOM   3206  CA  ALA A 198      17.643  54.378  -4.541  1.00 92.83           C
ATOM   3207  HA  ALA A 198      17.438  55.275  -3.957  1.00 92.83           H
ATOM   3208  C   ALA A 198      19.107  53.983  -4.256  1.00 92.83           C
ATOM   3209  CB  ALA A 198      16.664  53.288  -4.096  1.00 92.83           C
ATOM   3210  HB1 ALA A 198      16.838  52.372  -4.662  1.00 92.83           H
ATOM   3211  HB2 ALA A 198      16.804  53.085  -3.035  1.00 92.83           H
ATOM   3212  HB3 ALA A 198      15.641  53.627  -4.262  1.00 92.83           H
ATOM   3213  O   ALA A 198      19.609  54.262  -3.166  1.00 92.83           O
ATOM   3214  N   LEU A 199      19.808  53.372  -5.220  1.00 91.97           N
ATOM   3215  H   LEU A 199      19.330  53.109  -6.070  1.00 91.97           H
ATOM   3216  CA  LEU A 199      21.245  53.083  -5.113  1.00 91.97           C
ATOM   3217  HA  LEU A 199      21.442  52.633  -4.140  1.00 91.97           H
ATOM   3218  C   LEU A 199      22.106  54.355  -5.169  1.00 91.97           C
ATOM   3219  CB  LEU A 199      21.664  52.090  -6.214  1.00 91.97           C
ATOM   3220  HB2 LEU A 199      21.238  52.418  -7.163  1.00 91.97           H
ATOM   3221  HB3 LEU A 199      22.748  52.116  -6.323  1.00 91.97           H
ATOM   3222  O   LEU A 199      23.141  54.390  -4.514  1.00 91.97           O
ATOM   3223  CG  LEU A 199      21.241  50.635  -5.941  1.00 91.97           C
ATOM   3224  HG  LEU A 199      20.206  50.606  -5.600  1.00 91.97           H
ATOM   3225  CD1 LEU A 199      21.350  49.806  -7.221  1.00 91.97           C
ATOM   3226 HD11 LEU A 199      22.372  49.831  -7.597  1.00 91.97           H
ATOM   3227 HD12 LEU A 199      20.676  50.212  -7.975  1.00 91.97           H
ATOM   3228 HD13 LEU A 199      21.065  48.774  -7.017  1.00 91.97           H
ATOM   3229  CD2 LEU A 199      22.125  49.974  -4.881  1.00 91.97           C
ATOM   3230 HD21 LEU A 199      21.820  48.936  -4.747  1.00 91.97           H
ATOM   3231 HD22 LEU A 199      23.169  50.005  -5.192  1.00 91.97           H
ATOM   3232 HD23 LEU A 199      22.022  50.493  -3.928  1.00 91.97           H
ATOM   3233  N   GLY A 200      21.660  55.398  -5.878  1.00 89.13           N
ATOM   3234  H   GLY A 200      20.778  55.291  -6.359  1.00 89.13           H
ATOM   3235  CA  GLY A 200      22.322  56.711  -5.925  1.00 89.13           C
ATOM   3236  HA2 GLY A 200      23.312  56.657  -5.474  1.00 89.13           H
ATOM   3237  HA3 GLY A 200      21.727  57.413  -5.340  1.00 89.13           H
ATOM   3238  C   GLY A 200      22.471  57.326  -7.317  1.00 89.13           C
ATOM   3239  O   GLY A 200      23.201  58.302  -7.462  1.00 89.13           O
ATOM   3240  N   PHE A 201      21.790  56.781  -8.329  1.00 89.88           N
ATOM   3241  H   PHE A 201      21.242  55.950  -8.160  1.00 89.88           H
ATOM   3242  CA  PHE A 201      21.731  57.355  -9.678  1.00 89.88           C
ATOM   3243  HA  PHE A 201      22.575  58.027  -9.834  1.00 89.88           H
ATOM   3244  C   PHE A 201      20.451  58.175  -9.825  1.00 89.88           C
ATOM   3245  CB  PHE A 201      21.835  56.237 -10.720  1.00 89.88           C
ATOM   3246  HB2 PHE A 201      21.778  56.678 -11.714  1.00 89.88           H
ATOM   3247  HB3 PHE A 201      20.991  55.554 -10.612  1.00 89.88           H
ATOM   3248  O   PHE A 201      19.405  57.657 -10.212  1.00 89.88           O
ATOM   3249  CG  PHE A 201      23.126  55.460 -10.606  1.00 89.88           C
ATOM   3250  CD1 PHE A 201      24.313  55.992 -11.141  1.00 89.88           C
ATOM   3251  HD1 PHE A 201      24.296  56.940 -11.658  1.00 89.88           H
ATOM   3252  CD2 PHE A 201      23.157  54.240  -9.907  1.00 89.88           C
ATOM   3253  HD2 PHE A 201      22.252  53.843  -9.471  1.00 89.88           H
ATOM   3254  CE1 PHE A 201      25.526  55.301 -10.986  1.00 89.88           C
ATOM   3255  HE1 PHE A 201      26.436  55.724 -11.385  1.00 89.88           H
ATOM   3256  CE2 PHE A 201      24.372  53.555  -9.746  1.00 89.88           C
ATOM   3257  HE2 PHE A 201      24.396  52.637  -9.177  1.00 89.88           H
ATOM   3258  CZ  PHE A 201      25.557  54.079 -10.292  1.00 89.88           C
ATOM   3259  HZ  PHE A 201      26.492  53.557 -10.157  1.00 89.88           H
ATOM   3260  N   GLY A 202      20.507  59.437  -9.405  1.00 83.99           N
ATOM   3261  H   GLY A 202      21.410  59.821  -9.167  1.00 83.99           H
ATOM   3262  CA  GLY A 202      19.313  60.256  -9.222  1.00 83.99           C
ATOM   3263  HA2 GLY A 202      18.576  59.695  -8.647  1.00 83.99           H
ATOM   3264  HA3 GLY A 202      19.588  61.149  -8.660  1.00 83.99           H
ATOM   3265  C   GLY A 202      18.662  60.706 -10.528  1.00 83.99           C
ATOM   3266  O   GLY A 202      17.435  60.698 -10.603  1.00 83.99           O
ATOM   3267  N   SER A 203      19.455  61.106 -11.527  1.00 87.20           N
ATOM   3268  H   SER A 203      20.453  60.981 -11.432  1.00 87.20           H
ATOM   3269  CA  SER A 203      18.940  61.704 -12.767  1.00 87.20           C
ATOM   3270  HA  SER A 203      17.974  62.158 -12.548  1.00 87.20           H
ATOM   3271  C   SER A 203      18.711  60.681 -13.884  1.00 87.20           C
ATOM   3272  CB  SER A 203      19.861  62.832 -13.245  1.00 87.20           C
ATOM   3273  HB2 SER A 203      19.351  63.395 -14.027  1.00 87.20           H
ATOM   3274  HB3 SER A 203      20.075  63.506 -12.416  1.00 87.20           H
ATOM   3275  O   SER A 203      19.430  59.688 -13.995  1.00 87.20           O
ATOM   3276  OG  SER A 203      21.069  62.326 -13.770  1.00 87.20           O
ATOM   3277  HG  SER A 203      21.557  61.901 -13.061  1.00 87.20           H
ATOM   3278  N   ASP A 204      17.753  60.963 -14.770  1.00 91.11           N
ATOM   3279  H   ASP A 204      17.100  61.708 -14.575  1.00 91.11           H
ATOM   3280  CA  ASP A 204      17.471  60.112 -15.938  1.00 91.11           C
ATOM   3281  HA  ASP A 204      17.194  59.114 -15.601  1.00 91.11           H
ATOM   3282  C   ASP A 204      18.691  59.984 -16.851  1.00 91.11           C
ATOM   3283  CB  ASP A 204      16.307  60.702 -16.754  1.00 91.11           C
ATOM   3284  HB2 ASP A 204      16.144  60.079 -17.634  1.00 91.11           H
ATOM   3285  HB3 ASP A 204      16.582  61.700 -17.094  1.00 91.11           H
ATOM   3286  O   ASP A 204      18.962  58.912 -17.392  1.00 91.11           O
ATOM   3287  CG  ASP A 204      14.999  60.789 -15.973  1.00 91.11           C
ATOM   3288  OD1 ASP A 204      14.919  60.167 -14.894  1.00 91.11           O
ATOM   3289  OD2 ASP A 204      14.105  61.539 -16.407  1.00 91.11           O
ATOM   3290  N   GLN A 205      19.456  61.072 -16.983  1.00 87.55           N
ATOM   3291  H   GLN A 205      19.185  61.907 -16.484  1.00 87.55           H
ATOM   3292  CA  GLN A 205      20.628  61.115 -17.846  1.00 87.55           C
ATOM   3293  HA  GLN A 205      20.326  60.718 -18.815  1.00 87.55           H
ATOM   3294  C   GLN A 205      21.758  60.221 -17.325  1.00 87.55           C
ATOM   3295  CB  GLN A 205      21.091  62.572 -18.021  1.00 87.55           C
ATOM   3296  HB2 GLN A 205      20.245  63.252 -17.922  1.00 87.55           H
ATOM   3297  HB3 GLN A 205      21.815  62.823 -17.246  1.00 87.55           H
ATOM   3298  O   GLN A 205      22.384  59.523 -18.114  1.00 87.55           O
ATOM   3299  CG  GLN A 205      21.725  62.777 -19.405  1.00 87.55           C
ATOM   3300  HG2 GLN A 205      22.167  63.773 -19.450  1.00 87.55           H
ATOM   3301  HG3 GLN A 205      22.525  62.050 -19.545  1.00 87.55           H
ATOM   3302  CD  GLN A 205      20.714  62.651 -20.545  1.00 87.55           C
ATOM   3303  NE2 GLN A 205      21.153  62.308 -21.734  1.00 87.55           N
ATOM   3304 HE21 GLN A 205      20.444  62.121 -22.428  1.00 87.55           H
ATOM   3305 HE22 GLN A 205      22.103  61.981 -21.837  1.00 87.55           H
ATOM   3306  OE1 GLN A 205      19.522  62.869 -20.400  1.00 87.55           O
ATOM   3307  N   GLU A 206      21.978  60.171 -16.008  1.00 89.03           N
ATOM   3308  H   GLU A 206      21.417  60.741 -15.391  1.00 89.03           H
ATOM   3309  CA  GLU A 206      22.950  59.246 -15.409  1.00 89.03           C
ATOM   3310  HA  GLU A 206      23.926  59.385 -15.874  1.00 89.03           H
ATOM   3311  C   GLU A 206      22.551  57.784 -15.625  1.00 89.03           C
ATOM   3312  CB  GLU A 206      23.066  59.498 -13.902  1.00 89.03           C
ATOM   3313  HB2 GLU A 206      22.059  59.609 -13.499  1.00 89.03           H
ATOM   3314  HB3 GLU A 206      23.523  58.631 -13.424  1.00 89.03           H
ATOM   3315  O   GLU A 206      23.410  56.951 -15.904  1.00 89.03           O
ATOM   3316  CG  GLU A 206      23.929  60.723 -13.569  1.00 89.03           C
ATOM   3317  HG2 GLU A 206      23.629  61.560 -14.199  1.00 89.03           H
ATOM   3318  HG3 GLU A 206      24.968  60.488 -13.800  1.00 89.03           H
ATOM   3319  CD  GLU A 206      23.796  61.142 -12.097  1.00 89.03           C
ATOM   3320  OE1 GLU A 206      24.760  61.743 -11.577  1.00 89.03           O
ATOM   3321  OE2 GLU A 206      22.691  60.942 -11.526  1.00 89.03           O
ATOM   3322  N   ILE A 207      21.258  57.459 -15.526  1.00 92.21           N
ATOM   3323  H   ILE A 207      20.599  58.187 -15.290  1.00 92.21           H
ATOM   3324  CA  ILE A 207      20.765  56.093 -15.757  1.00 92.21           C
ATOM   3325  HA  ILE A 207      21.385  55.405 -15.183  1.00 92.21           H
ATOM   3326  C   ILE A 207      20.925  55.700 -17.236  1.00 92.21           C
ATOM   3327  CB  ILE A 207      19.307  55.957 -15.257  1.00 92.21           C
ATOM   3328  HB  ILE A 207      18.699  56.724 -15.737  1.00 92.21           H
ATOM   3329  O   ILE A 207      21.335  54.572 -17.529  1.00 92.21           O
ATOM   3330  CG1 ILE A 207      19.242  56.160 -13.724  1.00 92.21           C
ATOM   3331 HG12 ILE A 207      19.718  57.105 -13.462  1.00 92.21           H
ATOM   3332 HG13 ILE A 207      19.797  55.364 -13.228  1.00 92.21           H
ATOM   3333  CG2 ILE A 207      18.732  54.578 -15.636  1.00 92.21           C
ATOM   3334 HG21 ILE A 207      17.719  54.462 -15.250  1.00 92.21           H
ATOM   3335 HG22 ILE A 207      19.373  53.786 -15.248  1.00 92.21           H
ATOM   3336 HG23 ILE A 207      18.669  54.488 -16.720  1.00 92.21           H
ATOM   3337  CD1 ILE A 207      17.818  56.202 -13.154  1.00 92.21           C
ATOM   3338 HD11 ILE A 207      17.867  56.507 -12.109  1.00 92.21           H
ATOM   3339 HD12 ILE A 207      17.218  56.928 -13.703  1.00 92.21           H
ATOM   3340 HD13 ILE A 207      17.349  55.219 -13.202  1.00 92.21           H
ATOM   3341  N   LEU A 208      20.639  56.627 -18.158  1.00 91.43           N
ATOM   3342  H   LEU A 208      20.289  57.518 -17.837  1.00 91.43           H
ATOM   3343  CA  LEU A 208      20.836  56.450 -19.600  1.00 91.43           C
ATOM   3344  HA  LEU A 208      20.331  55.536 -19.915  1.00 91.43           H
ATOM   3345  C   LEU A 208      22.314  56.270 -19.966  1.00 91.43           C
ATOM   3346  CB  LEU A 208      20.227  57.654 -20.345  1.00 91.43           C
ATOM   3347  HB2 LEU A 208      20.753  57.806 -21.287  1.00 91.43           H
ATOM   3348  HB3 LEU A 208      20.380  58.553 -19.747  1.00 91.43           H
ATOM   3349  O   LEU A 208      22.635  55.367 -20.737  1.00 91.43           O
ATOM   3350  CG  LEU A 208      18.729  57.474 -20.642  1.00 91.43           C
ATOM   3351  HG  LEU A 208      18.240  56.982 -19.801  1.00 91.43           H
ATOM   3352  CD1 LEU A 208      18.050  58.823 -20.878  1.00 91.43           C
ATOM   3353 HD11 LEU A 208      16.990  58.674 -21.085  1.00 91.43           H
ATOM   3354 HD12 LEU A 208      18.521  59.341 -21.713  1.00 91.43           H
ATOM   3355 HD13 LEU A 208      18.144  59.435 -19.981  1.00 91.43           H
ATOM   3356  CD2 LEU A 208      18.534  56.631 -21.906  1.00 91.43           C
ATOM   3357 HD21 LEU A 208      18.941  57.168 -22.763  1.00 91.43           H
ATOM   3358 HD22 LEU A 208      17.472  56.440 -22.062  1.00 91.43           H
ATOM   3359 HD23 LEU A 208      19.063  55.684 -21.802  1.00 91.43           H
ATOM   3360  N   ASP A 209      23.217  57.063 -19.387  1.00 87.09           N
ATOM   3361  H   ASP A 209      22.897  57.832 -18.816  1.00 87.09           H
ATOM   3362  CA  ASP A 209      24.660  56.926 -19.619  1.00 87.09           C
ATOM   3363  HA  ASP A 209      24.839  56.866 -20.693  1.00 87.09           H
ATOM   3364  C   ASP A 209      25.230  55.631 -19.015  1.00 87.09           C
ATOM   3365  CB  ASP A 209      25.408  58.154 -19.062  1.00 87.09           C
ATOM   3366  HB2 ASP A 209      24.978  58.439 -18.101  1.00 87.09           H
ATOM   3367  HB3 ASP A 209      26.444  57.869 -18.880  1.00 87.09           H
ATOM   3368  O   ASP A 209      26.175  55.055 -19.563  1.00 87.09           O
ATOM   3369  CG  ASP A 209      25.439  59.367 -20.005  1.00 87.09           C
ATOM   3370  OD1 ASP A 209      25.171  59.201 -21.217  1.00 87.09           O
ATOM   3371  OD2 ASP A 209      25.840  60.453 -19.529  1.00 87.09           O
ATOM   3372  N   LEU A 210      24.651  55.149 -17.907  1.00 89.18           N
ATOM   3373  H   LEU A 210      23.933  55.713 -17.474  1.00 89.18           H
ATOM   3374  CA  LEU A 210      25.064  53.916 -17.240  1.00 89.18           C
ATOM   3375  HA  LEU A 210      26.149  53.939 -17.141  1.00 89.18           H
ATOM   3376  C   LEU A 210      24.708  52.676 -18.075  1.00 89.18           C
ATOM   3377  CB  LEU A 210      24.439  53.872 -15.831  1.00 89.18           C
ATOM   3378  HB2 LEU A 210      23.360  53.755 -15.931  1.00 89.18           H
ATOM   3379  HB3 LEU A 210      24.618  54.822 -15.328  1.00 89.18           H
ATOM   3380  O   LEU A 210      25.599  51.930 -18.485  1.00 89.18           O
ATOM   3381  CG  LEU A 210      24.991  52.750 -14.935  1.00 89.18           C
ATOM   3382  HG  LEU A 210      25.133  51.839 -15.517  1.00 89.18           H
ATOM   3383  CD1 LEU A 210      26.322  53.158 -14.306  1.00 89.18           C
ATOM   3384 HD11 LEU A 210      26.695  52.333 -13.699  1.00 89.18           H
ATOM   3385 HD12 LEU A 210      27.049  53.381 -15.087  1.00 89.18           H
ATOM   3386 HD13 LEU A 210      26.184  54.038 -13.678  1.00 89.18           H
ATOM   3387  CD2 LEU A 210      24.013  52.440 -13.802  1.00 89.18           C
ATOM   3388 HD21 LEU A 210      23.822  53.343 -13.223  1.00 89.18           H
ATOM   3389 HD22 LEU A 210      23.073  52.077 -14.219  1.00 89.18           H
ATOM   3390 HD23 LEU A 210      24.430  51.679 -13.143  1.00 89.18           H
ATOM   3391  N   ILE A 211      23.416  52.441 -18.328  1.00 90.35           N
ATOM   3392  H   ILE A 211      22.743  53.134 -18.032  1.00 90.35           H
ATOM   3393  CA  ILE A 211      22.934  51.221 -19.006  1.00 90.35           C
ATOM   3394  HA  ILE A 211      23.570  50.388 -18.707  1.00 90.35           H
ATOM   3395  C   ILE A 211      23.081  51.316 -20.531  1.00 90.35           C
ATOM   3396  CB  ILE A 211      21.489  50.888 -18.551  1.00 90.35           C
ATOM   3397  HB  ILE A 211      20.866  51.771 -18.689  1.00 90.35           H
ATOM   3398  O   ILE A 211      23.279  50.299 -21.195  1.00 90.35           O
ATOM   3399  CG1 ILE A 211      21.526  50.537 -17.043  1.00 90.35           C
ATOM   3400 HG12 ILE A 211      21.790  51.432 -16.480  1.00 90.35           H
ATOM   3401 HG13 ILE A 211      22.303  49.792 -16.870  1.00 90.35           H
ATOM   3402  CG2 ILE A 211      20.867  49.739 -19.372  1.00 90.35           C
ATOM   3403 HG21 ILE A 211      19.839  49.553 -19.061  1.00 90.35           H
ATOM   3404 HG22 ILE A 211      21.460  48.830 -19.268  1.00 90.35           H
ATOM   3405 HG23 ILE A 211      20.816  50.013 -20.426  1.00 90.35           H
ATOM   3406  CD1 ILE A 211      20.223  49.988 -16.453  1.00 90.35           C
ATOM   3407 HD11 ILE A 211      19.407  50.688 -16.634  1.00 90.35           H
ATOM   3408 HD12 ILE A 211      19.986  49.017 -16.890  1.00 90.35           H
ATOM   3409 HD13 ILE A 211      20.354  49.854 -15.379  1.00 90.35           H
ATOM   3410  N   GLY A 212      23.050  52.524 -21.087  1.00 85.16           N
ATOM   3411  H   GLY A 212      22.910  53.330 -20.494  1.00 85.16           H
ATOM   3412  CA  GLY A 212      22.977  52.762 -22.522  1.00 85.16           C
ATOM   3413  HA2 GLY A 212      23.352  51.905 -23.082  1.00 85.16           H
ATOM   3414  HA3 GLY A 212      23.602  53.624 -22.756  1.00 85.16           H
ATOM   3415  C   GLY A 212      21.550  53.057 -22.979  1.00 85.16           C
ATOM   3416  O   GLY A 212      20.560  52.643 -22.370  1.00 85.16           O
ATOM   3417  N   GLU A 213      21.449  53.803 -24.073  1.00 83.31           N
ATOM   3418  H   GLU A 213      22.289  54.094 -24.552  1.00 83.31           H
ATOM   3419  CA  GLU A 213      20.175  54.273 -24.598  1.00 83.31           C
ATOM   3420  HA  GLU A 213      19.568  54.581 -23.746  1.00 83.31           H
ATOM   3421  C   GLU A 213      19.423  53.144 -25.323  1.00 83.31           C
ATOM   3422  CB  GLU A 213      20.428  55.526 -25.445  1.00 83.31           C
ATOM   3423  HB2 GLU A 213      20.916  55.253 -26.381  1.00 83.31           H
ATOM   3424  HB3 GLU A 213      21.100  56.175 -24.883  1.00 83.31           H
ATOM   3425  O   GLU A 213      19.911  52.543 -26.280  1.00 83.31           O
ATOM   3426  CG  GLU A 213      19.146  56.314 -25.731  1.00 83.31           C
ATOM   3427  HG2 GLU A 213      18.586  55.808 -26.517  1.00 83.31           H
ATOM   3428  HG3 GLU A 213      18.518  56.315 -24.840  1.00 83.31           H
ATOM   3429  CD  GLU A 213      19.426  57.765 -26.152  1.00 83.31           C
ATOM   3430  OE1 GLU A 213      18.541  58.612 -25.869  1.00 83.31           O
ATOM   3431  OE2 GLU A 213      20.468  58.026 -26.789  1.00 83.31           O
ATOM   3432  N   ASN A 214      18.223  52.836 -24.830  1.00 85.89           N
ATOM   3433  H   ASN A 214      17.891  53.357 -24.032  1.00 85.89           H
ATOM   3434  CA  ASN A 214      17.387  51.729 -25.284  1.00 85.89           C
ATOM   3435  HA  ASN A 214      17.583  51.526 -26.337  1.00 85.89           H
ATOM   3436  C   ASN A 214      15.902  52.098 -25.126  1.00 85.89           C
ATOM   3437  CB  ASN A 214      17.778  50.493 -24.453  1.00 85.89           C
ATOM   3438  HB2 ASN A 214      17.727  50.748 -23.395  1.00 85.89           H
ATOM   3439  HB3 ASN A 214      18.810  50.231 -24.683  1.00 85.89           H
ATOM   3440  O   ASN A 214      15.510  52.734 -24.144  1.00 85.89           O
ATOM   3441  CG  ASN A 214      16.926  49.260 -24.676  1.00 85.89           C
ATOM   3442  ND2 ASN A 214      17.166  48.237 -23.899  1.00 85.89           N
ATOM   3443 HD21 ASN A 214      17.990  48.295 -23.317  1.00 85.89           H
ATOM   3444 HD22 ASN A 214      16.970  47.353 -24.346  1.00 85.89           H
ATOM   3445  OD1 ASN A 214      16.044  49.191 -25.513  1.00 85.89           O
ATOM   3446  N   GLU A 215      15.069  51.649 -26.061  1.00 86.57           N
ATOM   3447  H   GLU A 215      15.450  51.037 -26.768  1.00 86.57           H
ATOM   3448  CA  GLU A 215      13.610  51.759 -26.020  1.00 86.57           C
ATOM   3449  HA  GLU A 215      13.342  52.815 -26.060  1.00 86.57           H
ATOM   3450  C   GLU A 215      12.995  51.191 -24.730  1.00 86.57           C
ATOM   3451  CB  GLU A 215      13.024  51.043 -27.251  1.00 86.57           C
ATOM   3452  HB2 GLU A 215      13.823  50.643 -27.875  1.00 86.57           H
ATOM   3453  HB3 GLU A 215      12.399  50.211 -26.926  1.00 86.57           H
ATOM   3454  O   GLU A 215      12.177  51.861 -24.097  1.00 86.57           O
ATOM   3455  CG  GLU A 215      12.181  52.012 -28.088  1.00 86.57           C
ATOM   3456  HG2 GLU A 215      12.828  52.811 -28.450  1.00 86.57           H
ATOM   3457  HG3 GLU A 215      11.426  52.459 -27.441  1.00 86.57           H
ATOM   3458  CD  GLU A 215      11.480  51.342 -29.279  1.00 86.57           C
ATOM   3459  OE1 GLU A 215      10.763  52.082 -29.989  1.00 86.57           O
ATOM   3460  OE2 GLU A 215      11.635  50.113 -29.454  1.00 86.57           O
ATOM   3461  N   TYR A 216      13.433  50.012 -24.270  1.00 91.54           N
ATOM   3462  H   TYR A 216      14.101  49.499 -24.828  1.00 91.54           H
ATOM   3463  CA  TYR A 216      12.917  49.404 -23.034  1.00 91.54           C
ATOM   3464  HA  TYR A 216      11.835  49.298 -23.118  1.00 91.54           H
ATOM   3465  C   TYR A 216      13.203  50.275 -21.799  1.00 91.54           C
ATOM   3466  CB  TYR A 216      13.529  48.009 -22.833  1.00 91.54           C
ATOM   3467  HB2 TYR A 216      13.185  47.620 -21.875  1.00 91.54           H
ATOM   3468  HB3 TYR A 216      14.613  48.102 -22.776  1.00 91.54           H
ATOM   3469  O   TYR A 216      12.378  50.374 -20.886  1.00 91.54           O
ATOM   3470  CG  TYR A 216      13.171  46.990 -23.898  1.00 91.54           C
ATOM   3471  CD1 TYR A 216      11.916  46.359 -23.867  1.00 91.54           C
ATOM   3472  HD1 TYR A 216      11.219  46.601 -23.079  1.00 91.54           H
ATOM   3473  CD2 TYR A 216      14.093  46.650 -24.906  1.00 91.54           C
ATOM   3474  HD2 TYR A 216      15.071  47.107 -24.934  1.00 91.54           H
ATOM   3475  CE1 TYR A 216      11.571  45.420 -24.861  1.00 91.54           C
ATOM   3476  HE1 TYR A 216      10.605  44.938 -24.857  1.00 91.54           H
ATOM   3477  CE2 TYR A 216      13.758  45.717 -25.901  1.00 91.54           C
ATOM   3478  HE2 TYR A 216      14.469  45.473 -26.676  1.00 91.54           H
ATOM   3479  OH  TYR A 216      12.173  44.182 -26.828  1.00 91.54           O
ATOM   3480  HH  TYR A 216      12.888  44.070 -27.460  1.00 91.54           H
ATOM   3481  CZ  TYR A 216      12.490  45.103 -25.883  1.00 91.54           C
ATOM   3482  N   LEU A 217      14.365  50.935 -21.763  1.00 91.98           N
ATOM   3483  H   LEU A 217      14.965  50.887 -22.574  1.00 91.98           H
ATOM   3484  CA  LEU A 217      14.743  51.819 -20.660  1.00 91.98           C
ATOM   3485  HA  LEU A 217      14.514  51.306 -19.726  1.00 91.98           H
ATOM   3486  C   LEU A 217      13.919  53.115 -20.685  1.00 91.98           C
ATOM   3487  CB  LEU A 217      16.257  52.085 -20.714  1.00 91.98           C
ATOM   3488  HB2 LEU A 217      16.464  52.722 -21.574  1.00 91.98           H
ATOM   3489  HB3 LEU A 217      16.785  51.144 -20.864  1.00 91.98           H
ATOM   3490  O   LEU A 217      13.407  53.514 -19.641  1.00 91.98           O
ATOM   3491  CG  LEU A 217      16.812  52.760 -19.443  1.00 91.98           C
ATOM   3492  HG  LEU A 217      16.186  53.610 -19.168  1.00 91.98           H
ATOM   3493  CD1 LEU A 217      16.886  51.786 -18.262  1.00 91.98           C
ATOM   3494 HD11 LEU A 217      15.885  51.458 -17.985  1.00 91.98           H
ATOM   3495 HD12 LEU A 217      17.498  50.925 -18.530  1.00 91.98           H
ATOM   3496 HD13 LEU A 217      17.335  52.291 -17.407  1.00 91.98           H
ATOM   3497  CD2 LEU A 217      18.218  53.277 -19.727  1.00 91.98           C
ATOM   3498 HD21 LEU A 217      18.181  54.011 -20.533  1.00 91.98           H
ATOM   3499 HD22 LEU A 217      18.637  53.759 -18.844  1.00 91.98           H
ATOM   3500 HD23 LEU A 217      18.871  52.459 -20.032  1.00 91.98           H
ATOM   3501  N   ARG A 218      13.710  53.719 -21.866  1.00 91.32           N
ATOM   3502  H   ARG A 218      14.145  53.322 -22.687  1.00 91.32           H
ATOM   3503  CA  ARG A 218      12.832  54.897 -22.026  1.00 91.32           C
ATOM   3504  HA  ARG A 218      13.165  55.690 -21.356  1.00 91.32           H
ATOM   3505  C   ARG A 218      11.393  54.601 -21.607  1.00 91.32           C
ATOM   3506  CB  ARG A 218      12.858  55.420 -23.470  1.00 91.32           C
ATOM   3507  HB2 ARG A 218      11.951  56.002 -23.635  1.00 91.32           H
ATOM   3508  HB3 ARG A 218      12.852  54.585 -24.171  1.00 91.32           H
ATOM   3509  O   ARG A 218      10.832  55.346 -20.811  1.00 91.32           O
ATOM   3510  CG  ARG A 218      14.058  56.336 -23.748  1.00 91.32           C
ATOM   3511  HG2 ARG A 218      14.100  57.124 -22.996  1.00 91.32           H
ATOM   3512  HG3 ARG A 218      14.980  55.754 -23.714  1.00 91.32           H
ATOM   3513  CD  ARG A 218      13.889  56.969 -25.133  1.00 91.32           C
ATOM   3514  HD2 ARG A 218      12.950  57.523 -25.148  1.00 91.32           H
ATOM   3515  HD3 ARG A 218      13.834  56.168 -25.870  1.00 91.32           H
ATOM   3516  NE  ARG A 218      14.994  57.883 -25.485  1.00 91.32           N
ATOM   3517  HE  ARG A 218      15.744  58.012 -24.821  1.00 91.32           H
ATOM   3518  NH1 ARG A 218      14.253  58.384 -27.595  1.00 91.32           N
ATOM   3519 HH11 ARG A 218      14.416  58.814 -28.494  1.00 91.32           H
ATOM   3520 HH12 ARG A 218      13.481  57.749 -27.450  1.00 91.32           H
ATOM   3521  NH2 ARG A 218      16.153  59.278 -26.868  1.00 91.32           N
ATOM   3522 HH21 ARG A 218      16.977  59.167 -26.293  1.00 91.32           H
ATOM   3523 HH22 ARG A 218      16.323  59.670 -27.783  1.00 91.32           H
ATOM   3524  CZ  ARG A 218      15.129  58.515 -26.637  1.00 91.32           C
ATOM   3525  N   ASN A 219      10.836  53.469 -22.038  1.00 93.42           N
ATOM   3526  H   ASN A 219      11.330  52.924 -22.731  1.00 93.42           H
ATOM   3527  CA  ASN A 219       9.492  53.045 -21.631  1.00 93.42           C
ATOM   3528  HA  ASN A 219       8.778  53.824 -21.902  1.00 93.42           H
ATOM   3529  C   ASN A 219       9.375  52.834 -20.112  1.00 93.42           C
ATOM   3530  CB  ASN A 219       9.137  51.745 -22.375  1.00 93.42           C
ATOM   3531  HB2 ASN A 219       8.233  51.313 -21.946  1.00 93.42           H
ATOM   3532  HB3 ASN A 219       9.943  51.021 -22.257  1.00 93.42           H
ATOM   3533  O   ASN A 219       8.305  53.027 -19.530  1.00 93.42           O
ATOM   3534  CG  ASN A 219       8.872  51.951 -23.855  1.00 93.42           C
ATOM   3535  ND2 ASN A 219       8.870  50.890 -24.625  1.00 93.42           N
ATOM   3536 HD21 ASN A 219       8.789  51.055 -25.618  1.00 93.42           H
ATOM   3537 HD22 ASN A 219       9.108  49.982 -24.252  1.00 93.42           H
ATOM   3538  OD1 ASN A 219       8.619  53.046 -24.327  1.00 93.42           O
ATOM   3539  N   THR A 220      10.469  52.428 -19.462  1.00 94.70           N
ATOM   3540  H   THR A 220      11.311  52.280 -20.000  1.00 94.70           H
ATOM   3541  CA  THR A 220      10.513  52.237 -18.009  1.00 94.70           C
ATOM   3542  HA  THR A 220       9.565  51.797 -17.700  1.00 94.70           H
ATOM   3543  C   THR A 220      10.619  53.569 -17.261  1.00 94.70           C
ATOM   3544  CB  THR A 220      11.629  51.255 -17.613  1.00 94.70           C
ATOM   3545  HB  THR A 220      12.605  51.705 -17.793  1.00 94.70           H
ATOM   3546  O   THR A 220       9.929  53.735 -16.257  1.00 94.70           O
ATOM   3547  CG2 THR A 220      11.526  50.825 -16.149  1.00 94.70           C
ATOM   3548 HG21 THR A 220      10.549  50.381 -15.956  1.00 94.70           H
ATOM   3549 HG22 THR A 220      12.303  50.092 -15.932  1.00 94.70           H
ATOM   3550 HG23 THR A 220      11.667  51.688 -15.498  1.00 94.70           H
ATOM   3551  OG1 THR A 220      11.523  50.054 -18.355  1.00 94.70           O
ATOM   3552  HG1 THR A 220      11.784  50.234 -19.261  1.00 94.70           H
ATOM   3553  N   LEU A 221      11.400  54.527 -17.776  1.00 92.72           N
ATOM   3554  H   LEU A 221      11.928  54.316 -18.611  1.00 92.72           H
ATOM   3555  CA  LEU A 221      11.511  55.892 -17.243  1.00 92.72           C
ATOM   3556  HA  LEU A 221      11.746  55.840 -16.180  1.00 92.72           H
ATOM   3557  C   LEU A 221      10.189  56.665 -17.347  1.00 92.72           C
ATOM   3558  CB  LEU A 221      12.642  56.637 -17.979  1.00 92.72           C
ATOM   3559  HB2 LEU A 221      12.561  56.431 -19.046  1.00 92.72           H
ATOM   3560  HB3 LEU A 221      12.506  57.711 -17.848  1.00 92.72           H
ATOM   3561  O   LEU A 221       9.774  57.274 -16.370  1.00 92.72           O
ATOM   3562  CG  LEU A 221      14.053  56.266 -17.488  1.00 92.72           C
ATOM   3563  HG  LEU A 221      14.136  55.182 -17.407  1.00 92.72           H
ATOM   3564  CD1 LEU A 221      15.111  56.736 -18.486  1.00 92.72           C
ATOM   3565 HD11 LEU A 221      16.104  56.464 -18.131  1.00 92.72           H
ATOM   3566 HD12 LEU A 221      15.057  57.819 -18.600  1.00 92.72           H
ATOM   3567 HD13 LEU A 221      14.941  56.261 -19.453  1.00 92.72           H
ATOM   3568  CD2 LEU A 221      14.357  56.901 -16.128  1.00 92.72           C
ATOM   3569 HD21 LEU A 221      13.683  56.511 -15.366  1.00 92.72           H
ATOM   3570 HD22 LEU A 221      14.228  57.982 -16.188  1.00 92.72           H
ATOM   3571 HD23 LEU A 221      15.384  56.684 -15.836  1.00 92.72           H
ATOM   3572  N   ASP A 222       9.455  56.541 -18.455  1.00 90.45           N
ATOM   3573  H   ASP A 222       9.878  56.116 -19.268  1.00 90.45           H
ATOM   3574  CA  ASP A 222       8.126  57.163 -18.608  1.00 90.45           C
ATOM   3575  HA  ASP A 222       8.207  58.234 -18.422  1.00 90.45           H
ATOM   3576  C   ASP A 222       7.078  56.616 -17.618  1.00 90.45           C
ATOM   3577  CB  ASP A 222       7.617  56.931 -20.042  1.00 90.45           C
ATOM   3578  HB2 ASP A 222       7.865  55.917 -20.355  1.00 90.45           H
ATOM   3579  HB3 ASP A 222       6.529  57.008 -20.044  1.00 90.45           H
ATOM   3580  O   ASP A 222       6.028  57.223 -17.390  1.00 90.45           O
ATOM   3581  CG  ASP A 222       8.128  57.933 -21.082  1.00 90.45           C
ATOM   3582  OD1 ASP A 222       8.705  58.972 -20.696  1.00 90.45           O
ATOM   3583  OD2 ASP A 222       7.849  57.677 -22.274  1.00 90.45           O
ATOM   3584  N   LYS A 223       7.324  55.430 -17.047  1.00 91.33           N
ATOM   3585  H   LYS A 223       8.215  55.005 -17.260  1.00 91.33           H
ATOM   3586  CA  LYS A 223       6.476  54.820 -16.014  1.00 91.33           C
ATOM   3587  HA  LYS A 223       5.470  55.225 -16.121  1.00 91.33           H
ATOM   3588  C   LYS A 223       6.900  55.180 -14.593  1.00 91.33           C
ATOM   3589  CB  LYS A 223       6.481  53.291 -16.188  1.00 91.33           C
ATOM   3590  HB2 LYS A 223       7.162  52.849 -15.461  1.00 91.33           H
ATOM   3591  HB3 LYS A 223       6.862  53.021 -17.172  1.00 91.33           H
ATOM   3592  O   LYS A 223       6.160  54.861 -13.657  1.00 91.33           O
ATOM   3593  CG  LYS A 223       5.085  52.687 -16.001  1.00 91.33           C
ATOM   3594  HG2 LYS A 223       4.596  53.111 -15.125  1.00 91.33           H
ATOM   3595  HG3 LYS A 223       5.186  51.610 -15.865  1.00 91.33           H
ATOM   3596  CD  LYS A 223       4.264  52.954 -17.260  1.00 91.33           C
ATOM   3597  HD2 LYS A 223       4.135  54.028 -17.391  1.00 91.33           H
ATOM   3598  HD3 LYS A 223       4.815  52.570 -18.118  1.00 91.33           H
ATOM   3599  CE  LYS A 223       2.904  52.279 -17.184  1.00 91.33           C
ATOM   3600  HE2 LYS A 223       3.050  51.222 -16.962  1.00 91.33           H
ATOM   3601  HE3 LYS A 223       2.329  52.742 -16.383  1.00 91.33           H
ATOM   3602  NZ  LYS A 223       2.250  52.455 -18.494  1.00 91.33           N
ATOM   3603  HZ1 LYS A 223       2.218  53.441 -18.707  1.00 91.33           H
ATOM   3604  HZ2 LYS A 223       2.834  52.031 -19.201  1.00 91.33           H
ATOM   3605  HZ3 LYS A 223       1.323  52.055 -18.492  1.00 91.33           H
ATOM   3606  N   ASP A 224       8.092  55.738 -14.429  1.00 91.61           N
ATOM   3607  H   ASP A 224       8.596  56.057 -15.245  1.00 91.61           H
ATOM   3608  CA  ASP A 224       8.666  56.098 -13.144  1.00 91.61           C
ATOM   3609  HA  ASP A 224       8.346  55.370 -12.399  1.00 91.61           H
ATOM   3610  C   ASP A 224       8.162  57.478 -12.719  1.00 91.61           C
ATOM   3611  CB  ASP A 224      10.196  56.034 -13.228  1.00 91.61           C
ATOM   3612  HB2 ASP A 224      10.473  55.078 -13.673  1.00 91.61           H
ATOM   3613  HB3 ASP A 224      10.564  56.829 -13.875  1.00 91.61           H
ATOM   3614  O   ASP A 224       8.392  58.484 -13.381  1.00 91.61           O
ATOM   3615  CG  ASP A 224      10.881  56.154 -11.866  1.00 91.61           C
ATOM   3616  OD1 ASP A 224      10.177  56.358 -10.846  1.00 91.61           O
ATOM   3617  OD2 ASP A 224      12.119  55.957 -11.834  1.00 91.61           O
ATOM   3618  N   ASN A 225       7.458  57.526 -11.592  1.00 86.45           N
ATOM   3619  H   ASN A 225       7.381  56.677 -11.051  1.00 86.45           H
ATOM   3620  CA  ASN A 225       6.918  58.771 -11.049  1.00 86.45           C
ATOM   3621  HA  ASN A 225       6.774  59.482 -11.864  1.00 86.45           H
ATOM   3622  C   ASN A 225       7.881  59.428 -10.042  1.00 86.45           C
ATOM   3623  CB  ASN A 225       5.555  58.478 -10.409  1.00 86.45           C
ATOM   3624  HB2 ASN A 225       5.713  57.819  -9.555  1.00 86.45           H
ATOM   3625  HB3 ASN A 225       5.132  59.412 -10.040  1.00 86.45           H
ATOM   3626  O   ASN A 225       7.551  60.460  -9.446  1.00 86.45           O
ATOM   3627  CG  ASN A 225       4.532  57.844 -11.336  1.00 86.45           C
ATOM   3628  ND2 ASN A 225       3.550  57.185 -10.768  1.00 86.45           N
ATOM   3629 HD21 ASN A 225       3.575  57.036  -9.769  1.00 86.45           H
ATOM   3630 HD22 ASN A 225       2.926  56.726 -11.415  1.00 86.45           H
ATOM   3631  OD1 ASN A 225       4.538  57.931 -12.549  1.00 86.45           O
ATOM   3632  N   THR A 226       9.034  58.806  -9.777  1.00 86.66           N
ATOM   3633  H   THR A 226       9.289  57.998 -10.327  1.00 86.66           H
ATOM   3634  CA  THR A 226      10.034  59.316  -8.841  1.00 86.66           C
ATOM   3635  HA  THR A 226       9.533  59.969  -8.126  1.00 86.66           H
ATOM   3636  C   THR A 226      11.052  60.157  -9.595  1.00 86.66           C
ATOM   3637  CB  THR A 226      10.696  58.200  -8.011  1.00 86.66           C
ATOM   3638  HB  THR A 226      11.352  58.679  -7.284  1.00 86.66           H
ATOM   3639  O   THR A 226      11.598  59.711 -10.586  1.00 86.66           O
ATOM   3640  CG2 THR A 226       9.665  57.389  -7.230  1.00 86.66           C
ATOM   3641 HG21 THR A 226      10.171  56.666  -6.590  1.00 86.66           H
ATOM   3642 HG22 THR A 226       9.056  58.045  -6.607  1.00 86.66           H
ATOM   3643 HG23 THR A 226       9.014  56.845  -7.914  1.00 86.66           H
ATOM   3644  OG1 THR A 226      11.475  57.288  -8.742  1.00 86.66           O
ATOM   3645  HG1 THR A 226      10.999  57.002  -9.525  1.00 86.66           H
ATOM   3646  N   GLU A 227      11.298  61.390  -9.146  1.00 81.30           N
ATOM   3647  H   GLU A 227      10.708  61.761  -8.415  1.00 81.30           H
ATOM   3648  CA  GLU A 227      12.229  62.320  -9.819  1.00 81.30           C
ATOM   3649  HA  GLU A 227      12.362  62.034 -10.862  1.00 81.30           H
ATOM   3650  C   GLU A 227      13.616  62.347  -9.161  1.00 81.30           C
ATOM   3651  CB  GLU A 227      11.649  63.741  -9.779  1.00 81.30           C
ATOM   3652  HB2 GLU A 227      11.496  63.986  -8.728  1.00 81.30           H
ATOM   3653  HB3 GLU A 227      12.379  64.442 -10.183  1.00 81.30           H
ATOM   3654  O   GLU A 227      14.593  62.728  -9.800  1.00 81.30           O
ATOM   3655  CG  GLU A 227      10.335  63.909 -10.562  1.00 81.30           C
ATOM   3656  HG2 GLU A 227       9.681  63.060 -10.364  1.00 81.30           H
ATOM   3657  HG3 GLU A 227      10.558  63.929 -11.629  1.00 81.30           H
ATOM   3658  CD  GLU A 227       9.572  65.177 -10.149  1.00 81.30           C
ATOM   3659  OE1 GLU A 227       8.850  65.753 -10.989  1.00 81.30           O
ATOM   3660  OE2 GLU A 227       9.579  65.490  -8.927  1.00 81.30           O
ATOM   3661  N   ASN A 228      13.707  61.937  -7.888  1.00 85.17           N
ATOM   3662  H   ASN A 228      12.896  61.486  -7.487  1.00 85.17           H
ATOM   3663  CA  ASN A 228      14.916  62.017  -7.067  1.00 85.17           C
ATOM   3664  HA  ASN A 228      15.782  62.145  -7.717  1.00 85.17           H
ATOM   3665  C   ASN A 228      15.109  60.717  -6.262  1.00 85.17           C
ATOM   3666  CB  ASN A 228      14.837  63.220  -6.098  1.00 85.17           C
ATOM   3667  HB2 ASN A 228      15.725  63.202  -5.466  1.00 85.17           H
ATOM   3668  HB3 ASN A 228      13.971  63.099  -5.448  1.00 85.17           H
ATOM   3669  O   ASN A 228      14.138  60.019  -5.949  1.00 85.17           O
ATOM   3670  CG  ASN A 228      14.758  64.612  -6.717  1.00 85.17           C
ATOM   3671  ND2 ASN A 228      15.026  65.632  -5.938  1.00 85.17           N
ATOM   3672 HD21 ASN A 228      15.373  65.490  -5.001  1.00 85.17           H
ATOM   3673 HD22 ASN A 228      14.997  66.532  -6.396  1.00 85.17           H
ATOM   3674  OD1 ASN A 228      14.413  64.848  -7.853  1.00 85.17           O
ATOM   3675  N   SER A 229      16.349  60.453  -5.839  1.00 90.94           N
ATOM   3676  H   SER A 229      17.091  61.098  -6.069  1.00 90.94           H
ATOM   3677  CA  SER A 229      16.740  59.327  -4.971  1.00 90.94           C
ATOM   3678  HA  SER A 229      16.579  58.391  -5.505  1.00 90.94           H
ATOM   3679  C   SER A 229      15.940  59.253  -3.662  1.00 90.94           C
ATOM   3680  CB  SER A 229      18.238  59.438  -4.653  1.00 90.94           C
ATOM   3681  HB2 SER A 229      18.817  59.178  -5.539  1.00 90.94           H
ATOM   3682  HB3 SER A 229      18.497  58.748  -3.850  1.00 90.94           H
ATOM   3683  O   SER A 229      15.493  58.174  -3.276  1.00 90.94           O
ATOM   3684  OG  SER A 229      18.552  60.769  -4.277  1.00 90.94           O
ATOM   3685  HG  SER A 229      19.245  60.740  -3.614  1.00 90.94           H
ATOM   3686  N   ASP A 230      15.672  60.392  -3.017  1.00 89.62           N
ATOM   3687  H   ASP A 230      16.228  61.197  -3.268  1.00 89.62           H
ATOM   3688  CA  ASP A 230      14.912  60.444  -1.757  1.00 89.62           C
ATOM   3689  HA  ASP A 230      15.406  59.814  -1.017  1.00 89.62           H
ATOM   3690  C   ASP A 230      13.467  59.949  -1.916  1.00 89.62           C
ATOM   3691  CB  ASP A 230      14.872  61.884  -1.225  1.00 89.62           C
ATOM   3692  HB2 ASP A 230      14.220  61.911  -0.352  1.00 89.62           H
ATOM   3693  HB3 ASP A 230      14.437  62.531  -1.986  1.00 89.62           H
ATOM   3694  O   ASP A 230      12.958  59.198  -1.079  1.00 89.62           O
ATOM   3695  CG  ASP A 230      16.233  62.443  -0.810  1.00 89.62           C
ATOM   3696  OD1 ASP A 230      17.158  61.636  -0.585  1.00 89.62           O
ATOM   3697  OD2 ASP A 230      16.310  63.687  -0.722  1.00 89.62           O
ATOM   3698  N   LYS A 231      12.802  60.337  -3.014  1.00 90.49           N
ATOM   3699  H   LYS A 231      13.319  60.865  -3.702  1.00 90.49           H
ATOM   3700  CA  LYS A 231      11.453  59.846  -3.344  1.00 90.49           C
ATOM   3701  HA  LYS A 231      10.797  59.977  -2.483  1.00 90.49           H
ATOM   3702  C   LYS A 231      11.483  58.342  -3.615  1.00 90.49           C
ATOM   3703  CB  LYS A 231      10.862  60.587  -4.557  1.00 90.49           C
ATOM   3704  HB2 LYS A 231      10.210  59.895  -5.090  1.00 90.49           H
ATOM   3705  HB3 LYS A 231      11.664  60.866  -5.240  1.00 90.49           H
ATOM   3706  O   LYS A 231      10.605  57.630  -3.137  1.00 90.49           O
ATOM   3707  CG  LYS A 231      10.017  61.826  -4.209  1.00 90.49           C
ATOM   3708  HG2 LYS A 231       9.189  61.536  -3.562  1.00 90.49           H
ATOM   3709  HG3 LYS A 231      10.636  62.566  -3.701  1.00 90.49           H
ATOM   3710  CD  LYS A 231       9.464  62.418  -5.520  1.00 90.49           C
ATOM   3711  HD2 LYS A 231       8.896  61.648  -6.042  1.00 90.49           H
ATOM   3712  HD3 LYS A 231      10.312  62.694  -6.148  1.00 90.49           H
ATOM   3713  CE  LYS A 231       8.569  63.653  -5.353  1.00 90.49           C
ATOM   3714  HE2 LYS A 231       7.670  63.361  -4.809  1.00 90.49           H
ATOM   3715  HE3 LYS A 231       9.107  64.395  -4.762  1.00 90.49           H
ATOM   3716  NZ  LYS A 231       8.211  64.233  -6.686  1.00 90.49           N
ATOM   3717  HZ1 LYS A 231       7.776  63.554  -7.294  1.00 90.49           H
ATOM   3718  HZ2 LYS A 231       9.003  64.568  -7.215  1.00 90.49           H
ATOM   3719  HZ3 LYS A 231       7.602  65.037  -6.621  1.00 90.49           H
ATOM   3720  N   ALA A 232      12.499  57.859  -4.331  1.00 93.40           N
ATOM   3721  H   ALA A 232      13.189  58.500  -4.696  1.00 93.40           H
ATOM   3722  CA  ALA A 232      12.646  56.437  -4.628  1.00 93.40           C
ATOM   3723  HA  ALA A 232      11.734  56.086  -5.111  1.00 93.40           H
ATOM   3724  C   ALA A 232      12.834  55.590  -3.355  1.00 93.40           C
ATOM   3725  CB  ALA A 232      13.804  56.273  -5.615  1.00 93.40           C
ATOM   3726  HB1 ALA A 232      13.900  55.220  -5.878  1.00 93.40           H
ATOM   3727  HB2 ALA A 232      14.742  56.611  -5.174  1.00 93.40           H
ATOM   3728  HB3 ALA A 232      13.601  56.844  -6.521  1.00 93.40           H
ATOM   3729  O   ALA A 232      12.202  54.543  -3.198  1.00 93.40           O
ATOM   3730  N   LEU A 233      13.637  56.073  -2.404  1.00 92.95           N
ATOM   3731  H   LEU A 233      14.159  56.913  -2.609  1.00 92.95           H
ATOM   3732  CA  LEU A 233      13.819  55.447  -1.092  1.00 92.95           C
ATOM   3733  HA  LEU A 233      14.154  54.420  -1.242  1.00 92.95           H
ATOM   3734  C   LEU A 233      12.512  55.366  -0.293  1.00 92.95           C
ATOM   3735  CB  LEU A 233      14.891  56.244  -0.325  1.00 92.95           C
ATOM   3736  HB2 LEU A 233      14.693  56.203   0.746  1.00 92.95           H
ATOM   3737  HB3 LEU A 233      14.841  57.292  -0.618  1.00 92.95           H
ATOM   3738  O   LEU A 233      12.186  54.310   0.257  1.00 92.95           O
ATOM   3739  CG  LEU A 233      16.302  55.703  -0.587  1.00 92.95           C
ATOM   3740  HG  LEU A 233      16.412  55.447  -1.640  1.00 92.95           H
ATOM   3741  CD1 LEU A 233      17.356  56.746  -0.224  1.00 92.95           C
ATOM   3742 HD11 LEU A 233      18.354  56.334  -0.376  1.00 92.95           H
ATOM   3743 HD12 LEU A 233      17.245  57.618  -0.868  1.00 92.95           H
ATOM   3744 HD13 LEU A 233      17.241  57.058   0.814  1.00 92.95           H
ATOM   3745  CD2 LEU A 233      16.529  54.456   0.270  1.00 92.95           C
ATOM   3746 HD21 LEU A 233      17.483  54.006  -0.004  1.00 92.95           H
ATOM   3747 HD22 LEU A 233      16.552  54.727   1.325  1.00 92.95           H
ATOM   3748 HD23 LEU A 233      15.742  53.721   0.101  1.00 92.95           H
ATOM   3749  N   LEU A 234      11.746  56.460  -0.258  1.00 91.56           N
ATOM   3750  H   LEU A 234      12.082  57.292  -0.720  1.00 91.56           H
ATOM   3751  CA  LEU A 234      10.442  56.501   0.410  1.00 91.56           C
ATOM   3752  HA  LEU A 234      10.569  56.192   1.448  1.00 91.56           H
ATOM   3753  C   LEU A 234       9.447  55.514  -0.218  1.00 91.56           C
ATOM   3754  CB  LEU A 234       9.902  57.943   0.371  1.00 91.56           C
ATOM   3755  HB2 LEU A 234      10.032  58.334  -0.638  1.00 91.56           H
ATOM   3756  HB3 LEU A 234       8.832  57.932   0.581  1.00 91.56           H
ATOM   3757  O   LEU A 234       8.745  54.811   0.508  1.00 91.56           O
ATOM   3758  CG  LEU A 234      10.593  58.881   1.377  1.00 91.56           C
ATOM   3759  HG  LEU A 234      11.668  58.699   1.378  1.00 91.56           H
ATOM   3760  CD1 LEU A 234      10.350  60.342   1.004  1.00 91.56           C
ATOM   3761 HD11 LEU A 234      10.845  60.995   1.724  1.00 91.56           H
ATOM   3762 HD12 LEU A 234       9.281  60.554   0.986  1.00 91.56           H
ATOM   3763 HD13 LEU A 234      10.776  60.534   0.019  1.00 91.56           H
ATOM   3764  CD2 LEU A 234      10.058  58.679   2.795  1.00 91.56           C
ATOM   3765 HD21 LEU A 234      10.249  57.655   3.118  1.00 91.56           H
ATOM   3766 HD22 LEU A 234      10.572  59.356   3.478  1.00 91.56           H
ATOM   3767 HD23 LEU A 234       8.989  58.894   2.824  1.00 91.56           H
ATOM   3768  N   GLU A 235       9.425  55.404  -1.546  1.00 90.47           N
ATOM   3769  H   GLU A 235       9.994  56.034  -2.093  1.00 90.47           H
ATOM   3770  CA  GLU A 235       8.492  54.525  -2.258  1.00 90.47           C
ATOM   3771  HA  GLU A 235       7.498  54.693  -1.844  1.00 90.47           H
ATOM   3772  C   GLU A 235       8.810  53.031  -2.065  1.00 90.47           C
ATOM   3773  CB  GLU A 235       8.457  54.948  -3.735  1.00 90.47           C
ATOM   3774  HB2 GLU A 235       8.316  56.029  -3.748  1.00 90.47           H
ATOM   3775  HB3 GLU A 235       9.405  54.717  -4.221  1.00 90.47           H
ATOM   3776  O   GLU A 235       7.902  52.207  -1.891  1.00 90.47           O
ATOM   3777  CG  GLU A 235       7.303  54.263  -4.489  1.00 90.47           C
ATOM   3778  HG2 GLU A 235       6.521  54.002  -3.775  1.00 90.47           H
ATOM   3779  HG3 GLU A 235       7.673  53.328  -4.909  1.00 90.47           H
ATOM   3780  CD  GLU A 235       6.643  55.108  -5.595  1.00 90.47           C
ATOM   3781  OE1 GLU A 235       5.722  54.540  -6.236  1.00 90.47           O
ATOM   3782  OE2 GLU A 235       7.000  56.292  -5.776  1.00 90.47           O
ATOM   3783  N   ILE A 236      10.095  52.663  -2.001  1.00 92.49           N
ATOM   3784  H   ILE A 236      10.801  53.363  -2.180  1.00 92.49           H
ATOM   3785  CA  ILE A 236      10.507  51.300  -1.631  1.00 92.49           C
ATOM   3786  HA  ILE A 236       9.953  50.597  -2.254  1.00 92.49           H
ATOM   3787  C   ILE A 236      10.131  50.994  -0.174  1.00 92.49           C
ATOM   3788  CB  ILE A 236      12.015  51.081  -1.898  1.00 92.49           C
ATOM   3789  HB  ILE A 236      12.578  51.882  -1.418  1.00 92.49           H
ATOM   3790  O   ILE A 236       9.633  49.900   0.118  1.00 92.49           O
ATOM   3791  CG1 ILE A 236      12.298  51.114  -3.417  1.00 92.49           C
ATOM   3792 HG12 ILE A 236      11.870  52.022  -3.842  1.00 92.49           H
ATOM   3793 HG13 ILE A 236      11.814  50.264  -3.897  1.00 92.49           H
ATOM   3794  CG2 ILE A 236      12.471  49.734  -1.297  1.00 92.49           C
ATOM   3795 HG21 ILE A 236      12.475  49.801  -0.209  1.00 92.49           H
ATOM   3796 HG22 ILE A 236      13.488  49.490  -1.605  1.00 92.49           H
ATOM   3797 HG23 ILE A 236      11.803  48.934  -1.615  1.00 92.49           H
ATOM   3798  CD1 ILE A 236      13.790  51.102  -3.774  1.00 92.49           C
ATOM   3799 HD11 ILE A 236      13.909  51.313  -4.837  1.00 92.49           H
ATOM   3800 HD12 ILE A 236      14.237  50.130  -3.568  1.00 92.49           H
ATOM   3801 HD13 ILE A 236      14.308  51.871  -3.201  1.00 92.49           H
ATOM   3802  N   TYR A 237      10.331  51.943   0.746  1.00 91.41           N
ATOM   3803  H   TYR A 237      10.740  52.821   0.461  1.00 91.41           H
ATOM   3804  CA  TYR A 237      10.006  51.743   2.160  1.00 91.41           C
ATOM   3805  HA  TYR A 237      10.511  50.838   2.498  1.00 91.41           H
ATOM   3806  C   TYR A 237       8.503  51.530   2.380  1.00 91.41           C
ATOM   3807  CB  TYR A 237      10.540  52.912   2.992  1.00 91.41           C
ATOM   3808  HB2 TYR A 237      10.036  53.834   2.705  1.00 91.41           H
ATOM   3809  HB3 TYR A 237      11.599  53.031   2.763  1.00 91.41           H
ATOM   3810  O   TYR A 237       8.115  50.582   3.064  1.00 91.41           O
ATOM   3811  CG  TYR A 237      10.406  52.705   4.490  1.00 91.41           C
ATOM   3812  CD1 TYR A 237       9.277  53.178   5.192  1.00 91.41           C
ATOM   3813  HD1 TYR A 237       8.490  53.690   4.659  1.00 91.41           H
ATOM   3814  CD2 TYR A 237      11.429  52.036   5.184  1.00 91.41           C
ATOM   3815  HD2 TYR A 237      12.285  51.650   4.650  1.00 91.41           H
ATOM   3816  CE1 TYR A 237       9.174  52.986   6.586  1.00 91.41           C
ATOM   3817  HE1 TYR A 237       8.324  53.371   7.130  1.00 91.41           H
ATOM   3818  CE2 TYR A 237      11.351  51.879   6.577  1.00 91.41           C
ATOM   3819  HE2 TYR A 237      12.148  51.400   7.126  1.00 91.41           H
ATOM   3820  OH  TYR A 237      10.194  52.137   8.614  1.00 91.41           O
ATOM   3821  HH  TYR A 237       9.349  51.838   8.959  1.00 91.41           H
ATOM   3822  CZ  TYR A 237      10.221  52.337   7.276  1.00 91.41           C
ATOM   3823  N   GLU A 238       7.647  52.325   1.733  1.00 87.54           N
ATOM   3824  H   GLU A 238       8.016  53.098   1.198  1.00 87.54           H
ATOM   3825  CA  GLU A 238       6.186  52.180   1.825  1.00 87.54           C
ATOM   3826  HA  GLU A 238       5.899  52.244   2.874  1.00 87.54           H
ATOM   3827  C   GLU A 238       5.688  50.821   1.304  1.00 87.54           C
ATOM   3828  CB  GLU A 238       5.502  53.314   1.037  1.00 87.54           C
ATOM   3829  HB2 GLU A 238       4.862  52.877   0.270  1.00 87.54           H
ATOM   3830  HB3 GLU A 238       6.241  53.939   0.537  1.00 87.54           H
ATOM   3831  O   GLU A 238       4.742  50.235   1.838  1.00 87.54           O
ATOM   3832  CG  GLU A 238       4.647  54.188   1.963  1.00 87.54           C
ATOM   3833  HG2 GLU A 238       3.975  53.540   2.524  1.00 87.54           H
ATOM   3834  HG3 GLU A 238       5.303  54.688   2.675  1.00 87.54           H
ATOM   3835  CD  GLU A 238       3.804  55.232   1.213  1.00 87.54           C
ATOM   3836  OE1 GLU A 238       3.142  56.029   1.917  1.00 87.54           O
ATOM   3837  OE2 GLU A 238       3.746  55.178  -0.036  1.00 87.54           O
ATOM   3838  N   ARG A 239       6.347  50.284   0.271  1.00 86.50           N
ATOM   3839  H   ARG A 239       7.085  50.839  -0.138  1.00 86.50           H
ATOM   3840  CA  ARG A 239       6.053  48.955  -0.290  1.00 86.50           C
ATOM   3841  HA  ARG A 239       4.975  48.856  -0.416  1.00 86.50           H
ATOM   3842  C   ARG A 239       6.478  47.813   0.628  1.00 86.50           C
ATOM   3843  CB  ARG A 239       6.767  48.833  -1.643  1.00 86.50           C
ATOM   3844  HB2 ARG A 239       7.776  49.237  -1.551  1.00 86.50           H
ATOM   3845  HB3 ARG A 239       6.870  47.783  -1.918  1.00 86.50           H
ATOM   3846  O   ARG A 239       5.801  46.784   0.655  1.00 86.50           O
ATOM   3847  CG  ARG A 239       6.044  49.588  -2.762  1.00 86.50           C
ATOM   3848  HG2 ARG A 239       5.598  50.507  -2.382  1.00 86.50           H
ATOM   3849  HG3 ARG A 239       6.777  49.858  -3.522  1.00 86.50           H
ATOM   3850  CD  ARG A 239       4.981  48.698  -3.402  1.00 86.50           C
ATOM   3851  HD2 ARG A 239       4.226  48.466  -2.651  1.00 86.50           H
ATOM   3852  HD3 ARG A 239       5.456  47.766  -3.710  1.00 86.50           H
ATOM   3853  NE  ARG A 239       4.339  49.381  -4.543  1.00 86.50           N
ATOM   3854  HE  ARG A 239       3.982  50.307  -4.355  1.00 86.50           H
ATOM   3855  NH1 ARG A 239       5.062  47.986  -6.192  1.00 86.50           N
ATOM   3856 HH11 ARG A 239       5.755  47.587  -5.575  1.00 86.50           H
ATOM   3857 HH12 ARG A 239       5.221  47.896  -7.186  1.00 86.50           H
ATOM   3858  NH2 ARG A 239       3.808  49.698  -6.748  1.00 86.50           N
ATOM   3859 HH21 ARG A 239       4.038  49.470  -7.705  1.00 86.50           H
ATOM   3860 HH22 ARG A 239       3.528  50.649  -6.554  1.00 86.50           H
ATOM   3861  CZ  ARG A 239       4.400  49.024  -5.809  1.00 86.50           C
ATOM   3862  N   LEU A 240       7.590  47.975   1.341  1.00 89.74           N
ATOM   3863  H   LEU A 240       8.096  48.840   1.217  1.00 89.74           H
ATOM   3864  CA  LEU A 240       8.139  46.971   2.254  1.00 89.74           C
ATOM   3865  HA  LEU A 240       7.984  45.978   1.832  1.00 89.74           H
ATOM   3866  C   LEU A 240       7.446  46.964   3.618  1.00 89.74           C
ATOM   3867  CB  LEU A 240       9.644  47.241   2.427  1.00 89.74           C
ATOM   3868  HB2 LEU A 240       9.797  48.311   2.566  1.00 89.74           H
ATOM   3869  HB3 LEU A 240       9.995  46.745   3.333  1.00 89.74           H
ATOM   3870  O   LEU A 240       7.222  45.893   4.186  1.00 89.74           O
ATOM   3871  CG  LEU A 240      10.496  46.756   1.245  1.00 89.74           C
ATOM   3872  HG  LEU A 240      10.109  47.155   0.308  1.00 89.74           H
ATOM   3873  CD1 LEU A 240      11.940  47.219   1.419  1.00 89.74           C
ATOM   3874 HD11 LEU A 240      12.528  46.938   0.546  1.00 89.74           H
ATOM   3875 HD12 LEU A 240      12.378  46.783   2.317  1.00 89.74           H
ATOM   3876 HD13 LEU A 240      11.959  48.305   1.509  1.00 89.74           H
ATOM   3877  CD2 LEU A 240      10.494  45.231   1.185  1.00 89.74           C
ATOM   3878 HD21 LEU A 240      10.679  44.827   2.180  1.00 89.74           H
ATOM   3879 HD22 LEU A 240      11.239  44.895   0.464  1.00 89.74           H
ATOM   3880 HD23 LEU A 240       9.524  44.874   0.838  1.00 89.74           H
ATOM   3881  N   ARG A 241       7.117  48.145   4.149  1.00 88.05           N
ATOM   3882  H   ARG A 241       7.372  48.976   3.635  1.00 88.05           H
ATOM   3883  CA  ARG A 241       6.478  48.331   5.457  1.00 88.05           C
ATOM   3884  HA  ARG A 241       6.112  47.373   5.825  1.00 88.05           H
ATOM   3885  C   ARG A 241       5.249  49.235   5.359  1.00 88.05           C
ATOM   3886  CB  ARG A 241       7.497  48.845   6.480  1.00 88.05           C
ATOM   3887  HB2 ARG A 241       6.952  49.122   7.382  1.00 88.05           H
ATOM   3888  HB3 ARG A 241       8.010  49.730   6.105  1.00 88.05           H
ATOM   3889  O   ARG A 241       5.260  50.364   5.849  1.00 88.05           O
ATOM   3890  CG  ARG A 241       8.512  47.752   6.830  1.00 88.05           C
ATOM   3891  HG2 ARG A 241       9.325  47.752   6.104  1.00 88.05           H
ATOM   3892  HG3 ARG A 241       8.024  46.777   6.823  1.00 88.05           H
ATOM   3893  CD  ARG A 241       9.048  48.007   8.233  1.00 88.05           C
ATOM   3894  HD2 ARG A 241       9.620  48.935   8.230  1.00 88.05           H
ATOM   3895  HD3 ARG A 241       8.201  48.120   8.910  1.00 88.05           H
ATOM   3896  NE  ARG A 241       9.897  46.903   8.699  1.00 88.05           N
ATOM   3897  HE  ARG A 241      10.360  46.360   7.984  1.00 88.05           H
ATOM   3898  NH1 ARG A 241       9.682  47.343  10.956  1.00 88.05           N
ATOM   3899 HH11 ARG A 241       9.060  48.121  10.790  1.00 88.05           H
ATOM   3900 HH12 ARG A 241       9.964  47.231  11.920  1.00 88.05           H
ATOM   3901  NH2 ARG A 241      11.030  45.719  10.262  1.00 88.05           N
ATOM   3902 HH21 ARG A 241      11.295  45.612  11.231  1.00 88.05           H
ATOM   3903 HH22 ARG A 241      11.508  45.232   9.517  1.00 88.05           H
ATOM   3904  CZ  ARG A 241      10.188  46.669   9.964  1.00 88.05           C
ATOM   3905  N   PRO A 242       4.150  48.731   4.774  1.00 78.68           N
ATOM   3906  CA  PRO A 242       2.922  49.504   4.672  1.00 78.68           C
ATOM   3907  HA  PRO A 242       3.122  50.427   4.127  1.00 78.68           H
ATOM   3908  C   PRO A 242       2.377  49.849   6.066  1.00 78.68           C
ATOM   3909  CB  PRO A 242       1.967  48.635   3.846  1.00 78.68           C
ATOM   3910  HB2 PRO A 242       2.067  48.902   2.794  1.00 78.68           H
ATOM   3911  HB3 PRO A 242       0.930  48.744   4.166  1.00 78.68           H
ATOM   3912  O   PRO A 242       2.074  48.959   6.861  1.00 78.68           O
ATOM   3913  CG  PRO A 242       2.480  47.210   4.054  1.00 78.68           C
ATOM   3914  HG2 PRO A 242       2.071  46.805   4.980  1.00 78.68           H
ATOM   3915  HG3 PRO A 242       2.239  46.563   3.210  1.00 78.68           H
ATOM   3916  CD  PRO A 242       3.985  47.401   4.205  1.00 78.68           C
ATOM   3917  HD2 PRO A 242       4.460  47.370   3.224  1.00 78.68           H
ATOM   3918  HD3 PRO A 242       4.393  46.622   4.848  1.00 78.68           H
ATOM   3919  N   GLY A 243       2.222  51.146   6.342  1.00 68.30           N
ATOM   3920  H   GLY A 243       2.592  51.813   5.680  1.00 68.30           H
ATOM   3921  CA  GLY A 243       1.658  51.680   7.587  1.00 68.30           C
ATOM   3922  HA2 GLY A 243       1.071  50.908   8.085  1.00 68.30           H
ATOM   3923  HA3 GLY A 243       0.994  52.508   7.340  1.00 68.30           H
ATOM   3924  C   GLY A 243       2.677  52.205   8.603  1.00 68.30           C
ATOM   3925  O   GLY A 243       2.270  52.904   9.529  1.00 68.30           O
ATOM   3926  N   GLU A 244       3.976  51.929   8.440  1.00 78.56           N
ATOM   3927  H   GLU A 244       4.276  51.421   7.620  1.00 78.56           H
ATOM   3928  CA  GLU A 244       5.004  52.659   9.191  1.00 78.56           C
ATOM   3929  HA  GLU A 244       4.645  52.794  10.211  1.00 78.56           H
ATOM   3930  C   GLU A 244       5.231  54.050   8.584  1.00 78.56           C
ATOM   3931  CB  GLU A 244       6.327  51.886   9.261  1.00 78.56           C
ATOM   3932  HB2 GLU A 244       6.516  51.377   8.316  1.00 78.56           H
ATOM   3933  HB3 GLU A 244       7.135  52.599   9.427  1.00 78.56           H
ATOM   3934  O   GLU A 244       5.124  54.202   7.368  1.00 78.56           O
ATOM   3935  CG  GLU A 244       6.325  50.882  10.427  1.00 78.56           C
ATOM   3936  HG2 GLU A 244       6.087  51.412  11.350  1.00 78.56           H
ATOM   3937  HG3 GLU A 244       5.561  50.127  10.244  1.00 78.56           H
ATOM   3938  CD  GLU A 244       7.674  50.185  10.610  1.00 78.56           C
ATOM   3939  OE1 GLU A 244       7.780  49.241  11.426  1.00 78.56           O
ATOM   3940  OE2 GLU A 244       8.621  50.509   9.875  1.00 78.56           O
ATOM   3941  N   PRO A 245       5.551  55.069   9.404  1.00 80.23           N
ATOM   3942  CA  PRO A 245       5.840  56.406   8.906  1.00 80.23           C
ATOM   3943  HA  PRO A 245       4.979  56.765   8.342  1.00 80.23           H
ATOM   3944  C   PRO A 245       7.102  56.375   8.025  1.00 80.23           C
ATOM   3945  CB  PRO A 245       6.003  57.287  10.147  1.00 80.23           C
ATOM   3946  HB2 PRO A 245       6.749  58.069  10.004  1.00 80.23           H
ATOM   3947  HB3 PRO A 245       5.039  57.728  10.402  1.00 80.23           H
ATOM   3948  O   PRO A 245       8.179  56.032   8.522  1.00 80.23           O
ATOM   3949  CG  PRO A 245       6.412  56.304  11.243  1.00 80.23           C
ATOM   3950  HG2 PRO A 245       7.491  56.154  11.212  1.00 80.23           H
ATOM   3951  HG3 PRO A 245       6.103  56.646  12.230  1.00 80.23           H
ATOM   3952  CD  PRO A 245       5.709  55.009  10.847  1.00 80.23           C
ATOM   3953  HD2 PRO A 245       4.725  54.964  11.315  1.00 80.23           H
ATOM   3954  HD3 PRO A 245       6.313  54.155  11.151  1.00 80.23           H
ATOM   3955  N   PRO A 246       6.994  56.723   6.734  1.00 88.08           N
ATOM   3956  CA  PRO A 246       8.123  56.664   5.821  1.00 88.08           C
ATOM   3957  HA  PRO A 246       8.693  55.750   5.989  1.00 88.08           H
ATOM   3958  C   PRO A 246       9.050  57.869   6.053  1.00 88.08           C
ATOM   3959  CB  PRO A 246       7.475  56.590   4.432  1.00 88.08           C
ATOM   3960  HB2 PRO A 246       8.110  56.989   3.641  1.00 88.08           H
ATOM   3961  HB3 PRO A 246       7.225  55.553   4.206  1.00 88.08           H
ATOM   3962  O   PRO A 246       8.654  59.020   5.872  1.00 88.08           O
ATOM   3963  CG  PRO A 246       6.178  57.380   4.583  1.00 88.08           C
ATOM   3964  HG2 PRO A 246       5.418  57.050   3.875  1.00 88.08           H
ATOM   3965  HG3 PRO A 246       6.378  58.445   4.462  1.00 88.08           H
ATOM   3966  CD  PRO A 246       5.772  57.092   6.025  1.00 88.08           C
ATOM   3967  HD2 PRO A 246       5.314  57.979   6.464  1.00 88.08           H
ATOM   3968  HD3 PRO A 246       5.067  56.261   6.033  1.00 88.08           H
ATOM   3969  N   THR A 247      10.293  57.610   6.468  1.00 91.62           N
ATOM   3970  H   THR A 247      10.550  56.650   6.644  1.00 91.62           H
ATOM   3971  CA  THR A 247      11.372  58.609   6.583  1.00 91.62           C
ATOM   3972  HA  THR A 247      11.034  59.545   6.138  1.00 91.62           H
ATOM   3973  C   THR A 247      12.597  58.149   5.795  1.00 91.62           C
ATOM   3974  CB  THR A 247      11.770  58.908   8.042  1.00 91.62           C
ATOM   3975  HB  THR A 247      12.589  59.626   8.033  1.00 91.62           H
ATOM   3976  O   THR A 247      12.863  56.951   5.696  1.00 91.62           O
ATOM   3977  CG2 THR A 247      10.626  59.498   8.864  1.00 91.62           C
ATOM   3978 HG21 THR A 247      10.990  59.776   9.853  1.00 91.62           H
ATOM   3979 HG22 THR A 247       9.824  58.766   8.965  1.00 91.62           H
ATOM   3980 HG23 THR A 247      10.237  60.385   8.364  1.00 91.62           H
ATOM   3981  OG1 THR A 247      12.202  57.746   8.704  1.00 91.62           O
ATOM   3982  HG1 THR A 247      12.535  57.999   9.568  1.00 91.62           H
ATOM   3983  N   VAL A 248      13.358  59.095   5.232  1.00 90.68           N
ATOM   3984  H   VAL A 248      13.084  60.064   5.318  1.00 90.68           H
ATOM   3985  CA  VAL A 248      14.514  58.786   4.367  1.00 90.68           C
ATOM   3986  HA  VAL A 248      14.178  58.124   3.569  1.00 90.68           H
ATOM   3987  C   VAL A 248      15.610  58.033   5.134  1.00 90.68           C
ATOM   3988  CB  VAL A 248      15.078  60.063   3.705  1.00 90.68           C
ATOM   3989  HB  VAL A 248      15.459  60.726   4.482  1.00 90.68           H
ATOM   3990  O   VAL A 248      16.150  57.057   4.621  1.00 90.68           O
ATOM   3991  CG1 VAL A 248      16.216  59.741   2.730  1.00 90.68           C
ATOM   3992 HG11 VAL A 248      17.064  59.302   3.256  1.00 90.68           H
ATOM   3993 HG12 VAL A 248      16.562  60.652   2.243  1.00 90.68           H
ATOM   3994 HG13 VAL A 248      15.873  59.049   1.961  1.00 90.68           H
ATOM   3995  CG2 VAL A 248      13.991  60.811   2.918  1.00 90.68           C
ATOM   3996 HG21 VAL A 248      13.575  60.161   2.148  1.00 90.68           H
ATOM   3997 HG22 VAL A 248      13.194  61.156   3.577  1.00 90.68           H
ATOM   3998 HG23 VAL A 248      14.431  61.682   2.431  1.00 90.68           H
ATOM   3999  N   GLU A 249      15.884  58.408   6.388  1.00 88.28           N
ATOM   4000  H   GLU A 249      15.451  59.243   6.757  1.00 88.28           H
ATOM   4001  CA  GLU A 249      16.866  57.710   7.237  1.00 88.28           C
ATOM   4002  HA  GLU A 249      17.829  57.677   6.727  1.00 88.28           H
ATOM   4003  C   GLU A 249      16.466  56.256   7.521  1.00 88.28           C
ATOM   4004  CB  GLU A 249      17.044  58.454   8.567  1.00 88.28           C
ATOM   4005  HB2 GLU A 249      16.059  58.701   8.963  1.00 88.28           H
ATOM   4006  HB3 GLU A 249      17.546  57.795   9.275  1.00 88.28           H
ATOM   4007  O   GLU A 249      17.292  55.350   7.391  1.00 88.28           O
ATOM   4008  CG  GLU A 249      17.894  59.724   8.417  1.00 88.28           C
ATOM   4009  HG2 GLU A 249      17.423  60.377   7.682  1.00 88.28           H
ATOM   4010  HG3 GLU A 249      18.877  59.442   8.040  1.00 88.28           H
ATOM   4011  CD  GLU A 249      18.043  60.494   9.741  1.00 88.28           C
ATOM   4012  OE1 GLU A 249      19.030  61.250   9.863  1.00 88.28           O
ATOM   4013  OE2 GLU A 249      17.140  60.366  10.601  1.00 88.28           O
ATOM   4014  N   ASN A 250      15.191  56.001   7.838  1.00 89.44           N
ATOM   4015  H   ASN A 250      14.535  56.767   7.901  1.00 89.44           H
ATOM   4016  CA  ASN A 250      14.711  54.633   8.045  1.00 89.44           C
ATOM   4017  HA  ASN A 250      15.372  54.130   8.751  1.00 89.44           H
ATOM   4018  C   ASN A 250      14.751  53.825   6.746  1.00 89.44           C
ATOM   4019  CB  ASN A 250      13.285  54.639   8.614  1.00 89.44           C
ATOM   4020  HB2 ASN A 250      12.872  53.634   8.530  1.00 89.44           H
ATOM   4021  HB3 ASN A 250      12.653  55.301   8.023  1.00 89.44           H
ATOM   4022  O   ASN A 250      15.056  52.634   6.781  1.00 89.44           O
ATOM   4023  CG  ASN A 250      13.205  55.015  10.081  1.00 89.44           C
ATOM   4024  ND2 ASN A 250      12.010  55.205  10.588  1.00 89.44           N
ATOM   4025 HD21 ASN A 250      11.974  55.442  11.569  1.00 89.44           H
ATOM   4026 HD22 ASN A 250      11.200  55.140   9.989  1.00 89.44           H
ATOM   4027  OD1 ASN A 250      14.178  55.111  10.806  1.00 89.44           O
ATOM   4028  N   ALA A 251      14.466  54.456   5.604  1.00 92.09           N
ATOM   4029  H   ALA A 251      14.187  55.426   5.639  1.00 92.09           H
ATOM   4030  CA  ALA A 251      14.552  53.808   4.303  1.00 92.09           C
ATOM   4031  HA  ALA A 251      13.966  52.890   4.334  1.00 92.09           H
ATOM   4032  C   ALA A 251      15.992  53.397   3.965  1.00 92.09           C
ATOM   4033  CB  ALA A 251      13.934  54.724   3.243  1.00 92.09           C
ATOM   4034  HB1 ALA A 251      12.907  54.969   3.512  1.00 92.09           H
ATOM   4035  HB2 ALA A 251      14.509  55.646   3.157  1.00 92.09           H
ATOM   4036  HB3 ALA A 251      13.939  54.214   2.279  1.00 92.09           H
ATOM   4037  O   ALA A 251      16.209  52.234   3.619  1.00 92.09           O
ATOM   4038  N   LYS A 252      16.968  54.304   4.145  1.00 90.34           N
ATOM   4039  H   LYS A 252      16.699  55.238   4.421  1.00 90.34           H
ATOM   4040  CA  LYS A 252      18.403  54.016   3.974  1.00 90.34           C
ATOM   4041  HA  LYS A 252      18.576  53.676   2.952  1.00 90.34           H
ATOM   4042  C   LYS A 252      18.844  52.860   4.869  1.00 90.34           C
ATOM   4043  CB  LYS A 252      19.263  55.271   4.250  1.00 90.34           C
ATOM   4044  HB2 LYS A 252      20.162  54.969   4.788  1.00 90.34           H
ATOM   4045  HB3 LYS A 252      18.722  55.974   4.884  1.00 90.34           H
ATOM   4046  O   LYS A 252      19.338  51.852   4.372  1.00 90.34           O
ATOM   4047  CG  LYS A 252      19.719  55.973   2.963  1.00 90.34           C
ATOM   4048  HG2 LYS A 252      18.850  56.383   2.447  1.00 90.34           H
ATOM   4049  HG3 LYS A 252      20.188  55.230   2.319  1.00 90.34           H
ATOM   4050  CD  LYS A 252      20.736  57.100   3.239  1.00 90.34           C
ATOM   4051  HD2 LYS A 252      21.537  56.717   3.872  1.00 90.34           H
ATOM   4052  HD3 LYS A 252      20.247  57.938   3.737  1.00 90.34           H
ATOM   4053  CE  LYS A 252      21.333  57.550   1.904  1.00 90.34           C
ATOM   4054  HE2 LYS A 252      20.566  58.027   1.294  1.00 90.34           H
ATOM   4055  HE3 LYS A 252      21.634  56.636   1.392  1.00 90.34           H
ATOM   4056  NZ  LYS A 252      22.532  58.431   1.995  1.00 90.34           N
ATOM   4057  HZ1 LYS A 252      22.342  59.370   2.317  1.00 90.34           H
ATOM   4058  HZ2 LYS A 252      23.295  58.069   2.548  1.00 90.34           H
ATOM   4059  HZ3 LYS A 252      22.971  58.491   1.087  1.00 90.34           H
ATOM   4060  N   SER A 253      18.575  52.970   6.170  1.00 90.00           N
ATOM   4061  H   SER A 253      18.157  53.831   6.493  1.00 90.00           H
ATOM   4062  CA  SER A 253      18.933  51.947   7.159  1.00 90.00           C
ATOM   4063  HA  SER A 253      20.016  51.825   7.163  1.00 90.00           H
ATOM   4064  C   SER A 253      18.309  50.580   6.850  1.00 90.00           C
ATOM   4065  CB  SER A 253      18.481  52.429   8.542  1.00 90.00           C
ATOM   4066  HB2 SER A 253      19.077  53.292   8.839  1.00 90.00           H
ATOM   4067  HB3 SER A 253      17.434  52.729   8.494  1.00 90.00           H
ATOM   4068  O   SER A 253      18.958  49.541   6.996  1.00 90.00           O
ATOM   4069  OG  SER A 253      18.612  51.401   9.504  1.00 90.00           O
ATOM   4070  HG  SER A 253      19.534  51.133   9.517  1.00 90.00           H
ATOM   4071  N   LEU A 254      17.049  50.553   6.406  1.00 90.55           N
ATOM   4072  H   LEU A 254      16.540  51.422   6.327  1.00 90.55           H
ATOM   4073  CA  LEU A 254      16.360  49.302   6.111  1.00 90.55           C
ATOM   4074  HA  LEU A 254      16.483  48.650   6.976  1.00 90.55           H
ATOM   4075  C   LEU A 254      16.974  48.587   4.904  1.00 90.55           C
ATOM   4076  CB  LEU A 254      14.860  49.572   5.893  1.00 90.55           C
ATOM   4077  HB2 LEU A 254      14.460  50.089   6.766  1.00 90.55           H
ATOM   4078  HB3 LEU A 254      14.750  50.231   5.033  1.00 90.55           H
ATOM   4079  O   LEU A 254      17.160  47.370   4.973  1.00 90.55           O
ATOM   4080  CG  LEU A 254      14.038  48.291   5.654  1.00 90.55           C
ATOM   4081  HG  LEU A 254      14.490  47.694   4.862  1.00 90.55           H
ATOM   4082  CD1 LEU A 254      13.932  47.432   6.920  1.00 90.55           C
ATOM   4083 HD11 LEU A 254      14.925  47.086   7.205  1.00 90.55           H
ATOM   4084 HD12 LEU A 254      13.300  46.567   6.722  1.00 90.55           H
ATOM   4085 HD13 LEU A 254      13.511  48.028   7.730  1.00 90.55           H
ATOM   4086  CD2 LEU A 254      12.620  48.632   5.200  1.00 90.55           C
ATOM   4087 HD21 LEU A 254      12.667  49.228   4.288  1.00 90.55           H
ATOM   4088 HD22 LEU A 254      12.061  47.721   4.987  1.00 90.55           H
ATOM   4089 HD23 LEU A 254      12.106  49.205   5.971  1.00 90.55           H
ATOM   4090  N   LEU A 255      17.244  49.320   3.821  1.00 90.73           N
ATOM   4091  H   LEU A 255      17.100  50.319   3.873  1.00 90.73           H
ATOM   4092  CA  LEU A 255      17.805  48.778   2.581  1.00 90.73           C
ATOM   4093  HA  LEU A 255      17.208  47.918   2.277  1.00 90.73           H
ATOM   4094  C   LEU A 255      19.229  48.267   2.795  1.00 90.73           C
ATOM   4095  CB  LEU A 255      17.757  49.865   1.486  1.00 90.73           C
ATOM   4096  HB2 LEU A 255      18.774  50.105   1.176  1.00 90.73           H
ATOM   4097  HB3 LEU A 255      17.355  50.788   1.905  1.00 90.73           H
ATOM   4098  O   LEU A 255      19.537  47.148   2.385  1.00 90.73           O
ATOM   4099  CG  LEU A 255      16.926  49.469   0.251  1.00 90.73           C
ATOM   4100  HG  LEU A 255      16.266  48.635   0.489  1.00 90.73           H
ATOM   4101  CD1 LEU A 255      16.052  50.635  -0.207  1.00 90.73           C
ATOM   4102 HD11 LEU A 255      16.681  51.500  -0.415  1.00 90.73           H
ATOM   4103 HD12 LEU A 255      15.520  50.368  -1.120  1.00 90.73           H
ATOM   4104 HD13 LEU A 255      15.337  50.894   0.573  1.00 90.73           H
ATOM   4105  CD2 LEU A 255      17.826  49.066  -0.917  1.00 90.73           C
ATOM   4106 HD21 LEU A 255      18.524  48.292  -0.599  1.00 90.73           H
ATOM   4107 HD22 LEU A 255      18.404  49.924  -1.259  1.00 90.73           H
ATOM   4108 HD23 LEU A 255      17.225  48.691  -1.745  1.00 90.73           H
ATOM   4109  N   ASP A 256      20.036  49.041   3.516  1.00 89.55           N
ATOM   4110  H   ASP A 256      19.726  49.962   3.791  1.00 89.55           H
ATOM   4111  CA  ASP A 256      21.404  48.676   3.868  1.00 89.55           C
ATOM   4112  HA  ASP A 256      21.961  48.494   2.950  1.00 89.55           H
ATOM   4113  C   ASP A 256      21.439  47.378   4.691  1.00 89.55           C
ATOM   4114  CB  ASP A 256      22.034  49.872   4.593  1.00 89.55           C
ATOM   4115  HB2 ASP A 256      21.568  49.994   5.571  1.00 89.55           H
ATOM   4116  HB3 ASP A 256      21.850  50.777   4.015  1.00 89.55           H
ATOM   4117  O   ASP A 256      22.036  46.380   4.284  1.00 89.55           O
ATOM   4118  CG  ASP A 256      23.540  49.708   4.737  1.00 89.55           C
ATOM   4119  OD1 ASP A 256      24.161  49.389   3.705  1.00 89.55           O
ATOM   4120  OD2 ASP A 256      24.014  49.879   5.879  1.00 89.55           O
ATOM   4121  N   SER A 257      20.620  47.293   5.750  1.00 88.93           N
ATOM   4122  H   SER A 257      20.165  48.141   6.055  1.00 88.93           H
ATOM   4123  CA  SER A 257      20.511  46.069   6.563  1.00 88.93           C
ATOM   4124  HA  SER A 257      21.517  45.809   6.890  1.00 88.93           H
ATOM   4125  C   SER A 257      19.944  44.850   5.819  1.00 88.93           C
ATOM   4126  CB  SER A 257      19.664  46.318   7.818  1.00 88.93           C
ATOM   4127  HB2 SER A 257      19.881  47.310   8.214  1.00 88.93           H
ATOM   4128  HB3 SER A 257      19.947  45.582   8.571  1.00 88.93           H
ATOM   4129  O   SER A 257      19.991  43.731   6.333  1.00 88.93           O
ATOM   4130  OG  SER A 257      18.268  46.184   7.557  1.00 88.93           O
ATOM   4131  HG  SER A 257      18.089  46.775   6.822  1.00 88.93           H
ATOM   4132  N   ARG A 258      19.300  45.049   4.663  1.00 90.07           N
ATOM   4133  H   ARG A 258      19.332  45.978   4.268  1.00 90.07           H
ATOM   4134  CA  ARG A 258      18.650  43.972   3.900  1.00 90.07           C
ATOM   4135  HA  ARG A 258      18.432  43.140   4.569  1.00 90.07           H
ATOM   4136  C   ARG A 258      19.536  43.364   2.832  1.00 90.07           C
ATOM   4137  CB  ARG A 258      17.353  44.472   3.252  1.00 90.07           C
ATOM   4138  HB2 ARG A 258      17.277  44.075   2.240  1.00 90.07           H
ATOM   4139  HB3 ARG A 258      17.355  45.559   3.174  1.00 90.07           H
ATOM   4140  O   ARG A 258      19.300  42.205   2.500  1.00 90.07           O
ATOM   4141  CG  ARG A 258      16.140  43.989   4.042  1.00 90.07           C
ATOM   4142  HG2 ARG A 258      16.168  44.403   5.050  1.00 90.07           H
ATOM   4143  HG3 ARG A 258      16.157  42.900   4.091  1.00 90.07           H
ATOM   4144  CD  ARG A 258      14.871  44.444   3.326  1.00 90.07           C
ATOM   4145  HD2 ARG A 258      14.796  45.529   3.400  1.00 90.07           H
ATOM   4146  HD3 ARG A 258      14.967  44.181   2.273  1.00 90.07           H
ATOM   4147  NE  ARG A 258      13.679  43.814   3.924  1.00 90.07           N
ATOM   4148  HE  ARG A 258      13.657  43.762   4.933  1.00 90.07           H
ATOM   4149  NH1 ARG A 258      12.649  43.247   1.972  1.00 90.07           N
ATOM   4150 HH11 ARG A 258      11.977  42.632   1.535  1.00 90.07           H
ATOM   4151 HH12 ARG A 258      13.354  43.733   1.438  1.00 90.07           H
ATOM   4152  NH2 ARG A 258      11.786  42.540   3.868  1.00 90.07           N
ATOM   4153 HH21 ARG A 258      11.343  41.846   3.283  1.00 90.07           H
ATOM   4154 HH22 ARG A 258      11.839  42.364   4.861  1.00 90.07           H
ATOM   4155  CZ  ARG A 258      12.709  43.221   3.262  1.00 90.07           C
ATOM   4156  N   PHE A 259      20.465  44.135   2.281  1.00 91.63           N
ATOM   4157  H   PHE A 259      20.555  45.087   2.606  1.00 91.63           H
ATOM   4158  CA  PHE A 259      21.279  43.715   1.141  1.00 91.63           C
ATOM   4159  HA  PHE A 259      21.079  42.671   0.901  1.00 91.63           H
ATOM   4160  C   PHE A 259      22.775  43.786   1.427  1.00 91.63           C
ATOM   4161  CB  PHE A 259      20.896  44.560  -0.081  1.00 91.63           C
ATOM   4162  HB2 PHE A 259      20.984  45.618   0.167  1.00 91.63           H
ATOM   4163  HB3 PHE A 259      21.608  44.357  -0.881  1.00 91.63           H
ATOM   4164  O   PHE A 259      23.497  42.880   1.025  1.00 91.63           O
ATOM   4165  CG  PHE A 259      19.503  44.262  -0.606  1.00 91.63           C
ATOM   4166  CD1 PHE A 259      19.250  43.028  -1.234  1.00 91.63           C
ATOM   4167  HD1 PHE A 259      20.049  42.309  -1.338  1.00 91.63           H
ATOM   4168  CD2 PHE A 259      18.463  45.199  -0.467  1.00 91.63           C
ATOM   4169  HD2 PHE A 259      18.662  46.139   0.025  1.00 91.63           H
ATOM   4170  CE1 PHE A 259      17.969  42.733  -1.728  1.00 91.63           C
ATOM   4171  HE1 PHE A 259      17.787  41.786  -2.215  1.00 91.63           H
ATOM   4172  CE2 PHE A 259      17.181  44.912  -0.972  1.00 91.63           C
ATOM   4173  HE2 PHE A 259      16.395  45.649  -0.885  1.00 91.63           H
ATOM   4174  CZ  PHE A 259      16.937  43.676  -1.600  1.00 91.63           C
ATOM   4175  HZ  PHE A 259      15.960  43.438  -1.995  1.00 91.63           H
ATOM   4176  N   PHE A 260      23.231  44.809   2.148  1.00 90.26           N
ATOM   4177  H   PHE A 260      22.596  45.511   2.501  1.00 90.26           H
ATOM   4178  CA  PHE A 260      24.655  45.076   2.328  1.00 90.26           C
ATOM   4179  HA  PHE A 260      25.219  44.486   1.605  1.00 90.26           H
ATOM   4180  C   PHE A 260      25.179  44.646   3.706  1.00 90.26           C
ATOM   4181  CB  PHE A 260      24.921  46.549   1.991  1.00 90.26           C
ATOM   4182  HB2 PHE A 260      24.482  47.151   2.786  1.00 90.26           H
ATOM   4183  HB3 PHE A 260      25.996  46.729   1.995  1.00 90.26           H
ATOM   4184  O   PHE A 260      26.387  44.525   3.871  1.00 90.26           O
ATOM   4185  CG  PHE A 260      24.356  47.002   0.647  1.00 90.26           C
ATOM   4186  CD1 PHE A 260      24.649  46.281  -0.526  1.00 90.26           C
ATOM   4187  HD1 PHE A 260      25.309  45.428  -0.474  1.00 90.26           H
ATOM   4188  CD2 PHE A 260      23.522  48.132   0.562  1.00 90.26           C
ATOM   4189  HD2 PHE A 260      23.359  48.741   1.439  1.00 90.26           H
ATOM   4190  CE1 PHE A 260      24.089  46.660  -1.759  1.00 90.26           C
ATOM   4191  HE1 PHE A 260      24.321  46.091  -2.647  1.00 90.26           H
ATOM   4192  CE2 PHE A 260      22.953  48.511  -0.668  1.00 90.26           C
ATOM   4193  HE2 PHE A 260      22.333  49.393  -0.726  1.00 90.26           H
ATOM   4194  CZ  PHE A 260      23.234  47.772  -1.829  1.00 90.26           C
ATOM   4195  HZ  PHE A 260      22.815  48.072  -2.778  1.00 90.26           H
ATOM   4196  N   ASP A 261      24.310  44.299   4.663  1.00 87.05           N
ATOM   4197  H   ASP A 261      23.338  44.528   4.514  1.00 87.05           H
ATOM   4198  CA  ASP A 261      24.715  43.683   5.938  1.00 87.05           C
ATOM   4199  HA  ASP A 261      25.611  44.200   6.280  1.00 87.05           H
ATOM   4200  C   ASP A 261      25.007  42.170   5.784  1.00 87.05           C
ATOM   4201  CB  ASP A 261      23.645  43.944   7.013  1.00 87.05           C
ATOM   4202  HB2 ASP A 261      22.685  43.587   6.642  1.00 87.05           H
ATOM   4203  HB3 ASP A 261      23.572  45.021   7.165  1.00 87.05           H
ATOM   4204  O   ASP A 261      24.064  41.387   5.591  1.00 87.05           O
ATOM   4205  CG  ASP A 261      23.916  43.283   8.378  1.00 87.05           C
ATOM   4206  OD1 ASP A 261      25.005  42.701   8.587  1.00 87.05           O
ATOM   4207  OD2 ASP A 261      22.978  43.289   9.215  1.00 87.05           O
ATOM   4208  N   PRO A 262      26.266  41.715   5.947  1.00 84.87           N
ATOM   4209  CA  PRO A 262      26.643  40.306   5.813  1.00 84.87           C
ATOM   4210  HA  PRO A 262      26.342  39.945   4.829  1.00 84.87           H
ATOM   4211  C   PRO A 262      25.997  39.384   6.859  1.00 84.87           C
ATOM   4212  CB  PRO A 262      28.174  40.286   5.892  1.00 84.87           C
ATOM   4213  HB2 PRO A 262      28.585  40.376   4.887  1.00 84.87           H
ATOM   4214  HB3 PRO A 262      28.554  39.384   6.371  1.00 84.87           H
ATOM   4215  O   PRO A 262      25.842  38.188   6.617  1.00 84.87           O
ATOM   4216  CG  PRO A 262      28.521  41.540   6.690  1.00 84.87           C
ATOM   4217  HG2 PRO A 262      28.437  41.331   7.756  1.00 84.87           H
ATOM   4218  HG3 PRO A 262      29.516  41.914   6.447  1.00 84.87           H
ATOM   4219  CD  PRO A 262      27.434  42.522   6.276  1.00 84.87           C
ATOM   4220  HD2 PRO A 262      27.237  43.206   7.101  1.00 84.87           H
ATOM   4221  HD3 PRO A 262      27.761  43.072   5.394  1.00 84.87           H
ATOM   4222  N   LYS A 263      25.540  39.898   8.014  1.00 77.52           N
ATOM   4223  H   LYS A 263      25.623  40.893   8.168  1.00 77.52           H
ATOM   4224  CA  LYS A 263      24.832  39.062   9.005  1.00 77.52           C
ATOM   4225  HA  LYS A 263      25.381  38.127   9.115  1.00 77.52           H
ATOM   4226  C   LYS A 263      23.428  38.673   8.536  1.00 77.52           C
ATOM   4227  CB  LYS A 263      24.778  39.770  10.371  1.00 77.52           C
ATOM   4228  HB2 LYS A 263      24.381  40.779  10.259  1.00 77.52           H
ATOM   4229  HB3 LYS A 263      24.103  39.208  11.017  1.00 77.52           H
ATOM   4230  O   LYS A 263      22.892  37.627   8.933  1.00 77.52           O
ATOM   4231  CG  LYS A 263      26.158  39.820  11.046  1.00 77.52           C
ATOM   4232  HG2 LYS A 263      26.804  40.510  10.505  1.00 77.52           H
ATOM   4233  HG3 LYS A 263      26.600  38.825  10.999  1.00 77.52           H
ATOM   4234  CD  LYS A 263      26.075  40.245  12.524  1.00 77.52           C
ATOM   4235  HD2 LYS A 263      25.343  39.621  13.036  1.00 77.52           H
ATOM   4236  HD3 LYS A 263      25.776  41.291  12.584  1.00 77.52           H
ATOM   4237  CE  LYS A 263      27.452  40.044  13.179  1.00 77.52           C
ATOM   4238  HE2 LYS A 263      27.789  39.031  12.958  1.00 77.52           H
ATOM   4239  HE3 LYS A 263      28.167  40.716  12.705  1.00 77.52           H
ATOM   4240  NZ  LYS A 263      27.460  40.242  14.656  1.00 77.52           N
ATOM   4241  HZ1 LYS A 263      28.372  39.994  15.011  1.00 77.52           H
ATOM   4242  HZ2 LYS A 263      26.811  39.642  15.145  1.00 77.52           H
ATOM   4243  HZ3 LYS A 263      27.293  41.208  14.902  1.00 77.52           H
ATOM   4244  N   ARG A 264      22.796  39.520   7.719  1.00 84.25           N
ATOM   4245  H   ARG A 264      23.319  40.327   7.410  1.00 84.25           H
ATOM   4246  CA  ARG A 264      21.425  39.321   7.221  1.00 84.25           C
ATOM   4247  HA  ARG A 264      20.931  38.543   7.801  1.00 84.25           H
ATOM   4248  C   ARG A 264      21.368  38.831   5.786  1.00 84.25           C
ATOM   4249  CB  ARG A 264      20.638  40.622   7.363  1.00 84.25           C
ATOM   4250  HB2 ARG A 264      21.238  41.462   7.011  1.00 84.25           H
ATOM   4251  HB3 ARG A 264      19.737  40.559   6.753  1.00 84.25           H
ATOM   4252  O   ARG A 264      20.429  38.099   5.465  1.00 84.25           O
ATOM   4253  CG  ARG A 264      20.237  40.834   8.822  1.00 84.25           C
ATOM   4254  HG2 ARG A 264      19.724  39.943   9.184  1.00 84.25           H
ATOM   4255  HG3 ARG A 264      21.121  41.017   9.432  1.00 84.25           H
ATOM   4256  CD  ARG A 264      19.293  42.026   8.912  1.00 84.25           C
ATOM   4257  HD2 ARG A 264      19.875  42.932   8.741  1.00 84.25           H
ATOM   4258  HD3 ARG A 264      18.540  41.940   8.129  1.00 84.25           H
ATOM   4259  NE  ARG A 264      18.651  42.085  10.234  1.00 84.25           N
ATOM   4260  HE  ARG A 264      19.161  41.636  10.980  1.00 84.25           H
ATOM   4261  NH1 ARG A 264      17.008  43.556   9.631  1.00 84.25           N
ATOM   4262 HH11 ARG A 264      17.501  43.644   8.753  1.00 84.25           H
ATOM   4263 HH12 ARG A 264      16.414  44.329   9.894  1.00 84.25           H
ATOM   4264  NH2 ARG A 264      17.178  42.888  11.764  1.00 84.25           N
ATOM   4265 HH21 ARG A 264      17.728  42.435  12.480  1.00 84.25           H
ATOM   4266 HH22 ARG A 264      16.464  43.562  12.001  1.00 84.25           H
ATOM   4267  CZ  ARG A 264      17.609  42.831  10.534  1.00 84.25           C
ATOM   4268  N   TYR A 265      22.342  39.210   4.973  1.00 90.54           N
ATOM   4269  H   TYR A 265      23.055  39.838   5.315  1.00 90.54           H
ATOM   4270  CA  TYR A 265      22.453  38.815   3.583  1.00 90.54           C
ATOM   4271  HA  TYR A 265      21.617  38.165   3.325  1.00 90.54           H
ATOM   4272  C   TYR A 265      23.750  38.035   3.362  1.00 90.54           C
ATOM   4273  CB  TYR A 265      22.345  40.057   2.697  1.00 90.54           C
ATOM   4274  HB2 TYR A 265      21.532  40.686   3.058  1.00 90.54           H
ATOM   4275  HB3 TYR A 265      23.263  40.641   2.762  1.00 90.54           H
ATOM   4276  O   TYR A 265      24.841  38.591   3.415  1.00 90.54           O
ATOM   4277  CG  TYR A 265      22.076  39.690   1.256  1.00 90.54           C
ATOM   4278  CD1 TYR A 265      23.115  39.180   0.462  1.00 90.54           C
ATOM   4279  HD1 TYR A 265      24.103  39.065   0.882  1.00 90.54           H
ATOM   4280  CD2 TYR A 265      20.779  39.812   0.724  1.00 90.54           C
ATOM   4281  HD2 TYR A 265      19.983  40.201   1.342  1.00 90.54           H
ATOM   4282  CE1 TYR A 265      22.864  38.811  -0.868  1.00 90.54           C
ATOM   4283  HE1 TYR A 265      23.659  38.428  -1.491  1.00 90.54           H
ATOM   4284  CE2 TYR A 265      20.527  39.466  -0.616  1.00 90.54           C
ATOM   4285  HE2 TYR A 265      19.541  39.593  -1.036  1.00 90.54           H
ATOM   4286  OH  TYR A 265      21.348  38.654  -2.716  1.00 90.54           O
ATOM   4287  HH  TYR A 265      20.450  38.864  -2.983  1.00 90.54           H
ATOM   4288  CZ  TYR A 265      21.579  38.977  -1.418  1.00 90.54           C
ATOM   4289  N   ASP A 266      23.608  36.742   3.087  1.00 88.32           N
ATOM   4290  H   ASP A 266      22.671  36.373   3.009  1.00 88.32           H
ATOM   4291  CA  ASP A 266      24.707  35.793   2.927  1.00 88.32           C
ATOM   4292  HA  ASP A 266      25.653  36.328   2.847  1.00 88.32           H
ATOM   4293  C   ASP A 266      24.501  34.980   1.634  1.00 88.32           C
ATOM   4294  CB  ASP A 266      24.768  34.917   4.197  1.00 88.32           C
ATOM   4295  HB2 ASP A 266      24.901  35.568   5.061  1.00 88.32           H
ATOM   4296  HB3 ASP A 266      23.812  34.406   4.313  1.00 88.32           H
ATOM   4297  O   ASP A 266      23.460  34.339   1.434  1.00 88.32           O
ATOM   4298  CG  ASP A 266      25.884  33.866   4.213  1.00 88.32           C
ATOM   4299  OD1 ASP A 266      26.687  33.846   3.259  1.00 88.32           O
ATOM   4300  OD2 ASP A 266      25.892  33.049   5.169  1.00 88.32           O
ATOM   4301  N   LEU A 267      25.488  35.027   0.737  1.00 91.73           N
ATOM   4302  H   LEU A 267      26.272  35.627   0.950  1.00 91.73           H
ATOM   4303  CA  LEU A 267      25.587  34.225  -0.487  1.00 91.73           C
ATOM   4304  HA  LEU A 267      24.590  33.936  -0.818  1.00 91.73           H
ATOM   4305  C   LEU A 267      26.381  32.928  -0.275  1.00 91.73           C
ATOM   4306  CB  LEU A 267      26.268  35.063  -1.591  1.00 91.73           C
ATOM   4307  HB2 LEU A 267      27.241  35.395  -1.227  1.00 91.73           H
ATOM   4308  HB3 LEU A 267      26.471  34.429  -2.454  1.00 91.73           H
ATOM   4309  O   LEU A 267      26.262  32.010  -1.089  1.00 91.73           O
ATOM   4310  CG  LEU A 267      25.453  36.273  -2.071  1.00 91.73           C
ATOM   4311  HG  LEU A 267      25.047  36.800  -1.207  1.00 91.73           H
ATOM   4312  CD1 LEU A 267      26.331  37.246  -2.855  1.00 91.73           C
ATOM   4313 HD11 LEU A 267      27.107  37.642  -2.200  1.00 91.73           H
ATOM   4314 HD12 LEU A 267      25.734  38.077  -3.230  1.00 91.73           H
ATOM   4315 HD13 LEU A 267      26.809  36.734  -3.690  1.00 91.73           H
ATOM   4316  CD2 LEU A 267      24.304  35.824  -2.978  1.00 91.73           C
ATOM   4317 HD21 LEU A 267      23.646  35.157  -2.421  1.00 91.73           H
ATOM   4318 HD22 LEU A 267      24.697  35.305  -3.852  1.00 91.73           H
ATOM   4319 HD23 LEU A 267      23.732  36.692  -3.306  1.00 91.73           H
ATOM   4320  N   ALA A 268      27.167  32.842   0.797  1.00 87.64           N
ATOM   4321  H   ALA A 268      27.065  33.546   1.514  1.00 87.64           H
ATOM   4322  CA  ALA A 268      28.249  31.889   1.005  1.00 87.64           C
ATOM   4323  HA  ALA A 268      28.787  32.216   1.895  1.00 87.64           H
ATOM   4324  C   ALA A 268      29.276  31.882  -0.149  1.00 87.64           C
ATOM   4325  CB  ALA A 268      27.647  30.510   1.329  1.00 87.64           C
ATOM   4326  HB1 ALA A 268      28.436  29.816   1.617  1.00 87.64           H
ATOM   4327  HB2 ALA A 268      27.116  30.111   0.465  1.00 87.64           H
ATOM   4328  HB3 ALA A 268      26.955  30.608   2.165  1.00 87.64           H
ATOM   4329  O   ALA A 268      29.122  32.558  -1.172  1.00 87.64           O
ATOM   4330  N   ASN A 269      30.329  31.073  -0.012  1.00 88.21           N
ATOM   4331  H   ASN A 269      30.486  30.632   0.883  1.00 88.21           H
ATOM   4332  CA  ASN A 269      31.397  30.983  -1.018  1.00 88.21           C
ATOM   4333  HA  ASN A 269      31.822  31.975  -1.170  1.00 88.21           H
ATOM   4334  C   ASN A 269      30.861  30.502  -2.377  1.00 88.21           C
ATOM   4335  CB  ASN A 269      32.514  30.051  -0.500  1.00 88.21           C
ATOM   4336  HB2 ASN A 269      33.298  29.991  -1.254  1.00 88.21           H
ATOM   4337  HB3 ASN A 269      32.118  29.050  -0.331  1.00 88.21           H
ATOM   4338  O   ASN A 269      31.286  30.977  -3.426  1.00 88.21           O
ATOM   4339  CG  ASN A 269      33.163  30.541   0.785  1.00 88.21           C
ATOM   4340  ND2 ASN A 269      33.996  29.743   1.408  1.00 88.21           N
ATOM   4341 HD21 ASN A 269      34.375  30.073   2.284  1.00 88.21           H
ATOM   4342 HD22 ASN A 269      34.259  28.841   1.038  1.00 88.21           H
ATOM   4343  OD1 ASN A 269      32.873  31.613   1.282  1.00 88.21           O
ATOM   4344  N   VAL A 270      29.877  29.593  -2.370  1.00 93.39           N
ATOM   4345  H   VAL A 270      29.557  29.247  -1.477  1.00 93.39           H
ATOM   4346  CA  VAL A 270      29.256  29.092  -3.605  1.00 93.39           C
ATOM   4347  HA  VAL A 270      30.059  28.769  -4.268  1.00 93.39           H
ATOM   4348  C   VAL A 270      28.484  30.179  -4.354  1.00 93.39           C
ATOM   4349  CB  VAL A 270      28.367  27.866  -3.323  1.00 93.39           C
ATOM   4350  HB  VAL A 270      28.966  27.143  -2.768  1.00 93.39           H
ATOM   4351  O   VAL A 270      28.519  30.215  -5.583  1.00 93.39           O
ATOM   4352  CG1 VAL A 270      27.120  28.190  -2.488  1.00 93.39           C
ATOM   4353 HG11 VAL A 270      27.412  28.618  -1.529  1.00 93.39           H
ATOM   4354 HG12 VAL A 270      26.469  28.890  -3.012  1.00 93.39           H
ATOM   4355 HG13 VAL A 270      26.566  27.270  -2.300  1.00 93.39           H
ATOM   4356  CG2 VAL A 270      27.929  27.193  -4.627  1.00 93.39           C
ATOM   4357 HG21 VAL A 270      28.781  27.101  -5.300  1.00 93.39           H
ATOM   4358 HG22 VAL A 270      27.161  27.784  -5.126  1.00 93.39           H
ATOM   4359 HG23 VAL A 270      27.546  26.194  -4.415  1.00 93.39           H
ATOM   4360  N   GLY A 271      27.799  31.076  -3.637  1.00 93.56           N
ATOM   4361  H   GLY A 271      27.849  31.060  -2.629  1.00 93.56           H
ATOM   4362  CA  GLY A 271      27.012  32.131  -4.262  1.00 93.56           C
ATOM   4363  HA2 GLY A 271      26.365  32.591  -3.515  1.00 93.56           H
ATOM   4364  HA3 GLY A 271      26.390  31.702  -5.047  1.00 93.56           H
ATOM   4365  C   GLY A 271      27.894  33.205  -4.881  1.00 93.56           C
ATOM   4366  O   GLY A 271      27.632  33.612  -6.011  1.00 93.56           O
ATOM   4367  N   ARG A 272      28.981  33.600  -4.200  1.00 91.35           N
ATOM   4368  H   ARG A 272      29.135  33.229  -3.274  1.00 91.35           H
ATOM   4369  CA  ARG A 272      29.990  34.502  -4.780  1.00 91.35           C
ATOM   4370  HA  ARG A 272      29.488  35.412  -5.108  1.00 91.35           H
ATOM   4371  C   ARG A 272      30.628  33.888  -6.025  1.00 91.35           C
ATOM   4372  CB  ARG A 272      31.044  34.876  -3.723  1.00 91.35           C
ATOM   4373  HB2 ARG A 272      31.515  33.969  -3.344  1.00 91.35           H
ATOM   4374  HB3 ARG A 272      30.546  35.364  -2.885  1.00 91.35           H
ATOM   4375  O   ARG A 272      30.651  34.535  -7.071  1.00 91.35           O
ATOM   4376  CG  ARG A 272      32.151  35.809  -4.257  1.00 91.35           C
ATOM   4377  HG2 ARG A 272      32.760  35.273  -4.985  1.00 91.35           H
ATOM   4378  HG3 ARG A 272      32.794  36.074  -3.417  1.00 91.35           H
ATOM   4379  CD  ARG A 272      31.653  37.111  -4.897  1.00 91.35           C
ATOM   4380  HD2 ARG A 272      32.519  37.667  -5.257  1.00 91.35           H
ATOM   4381  HD3 ARG A 272      31.007  36.895  -5.747  1.00 91.35           H
ATOM   4382  NE  ARG A 272      30.962  37.917  -3.894  1.00 91.35           N
ATOM   4383  HE  ARG A 272      31.301  37.814  -2.948  1.00 91.35           H
ATOM   4384  NH1 ARG A 272      29.611  39.227  -5.212  1.00 91.35           N
ATOM   4385 HH11 ARG A 272      30.073  38.892  -6.045  1.00 91.35           H
ATOM   4386 HH12 ARG A 272      28.953  39.987  -5.314  1.00 91.35           H
ATOM   4387  NH2 ARG A 272      29.602  39.387  -2.976  1.00 91.35           N
ATOM   4388 HH21 ARG A 272      30.043  39.118  -2.108  1.00 91.35           H
ATOM   4389 HH22 ARG A 272      28.904  40.117  -2.964  1.00 91.35           H
ATOM   4390  CZ  ARG A 272      30.054  38.848  -4.051  1.00 91.35           C
ATOM   4391  N   TYR A 273      31.039  32.620  -5.945  1.00 91.85           N
ATOM   4392  H   TYR A 273      31.034  32.168  -5.041  1.00 91.85           H
ATOM   4393  CA  TYR A 273      31.584  31.877  -7.083  1.00 91.85           C
ATOM   4394  HA  TYR A 273      32.500  32.366  -7.413  1.00 91.85           H
ATOM   4395  C   TYR A 273      30.619  31.865  -8.285  1.00 91.85           C
ATOM   4396  CB  TYR A 273      31.946  30.453  -6.629  1.00 91.85           C
ATOM   4397  HB2 TYR A 273      32.782  30.508  -5.932  1.00 91.85           H
ATOM   4398  HB3 TYR A 273      31.102  30.018  -6.092  1.00 91.85           H
ATOM   4399  O   TYR A 273      31.001  32.236  -9.397  1.00 91.85           O
ATOM   4400  CG  TYR A 273      32.318  29.531  -7.773  1.00 91.85           C
ATOM   4401  CD1 TYR A 273      31.373  28.617  -8.280  1.00 91.85           C
ATOM   4402  HD1 TYR A 273      30.402  28.536  -7.814  1.00 91.85           H
ATOM   4403  CD2 TYR A 273      33.593  29.624  -8.362  1.00 91.85           C
ATOM   4404  HD2 TYR A 273      34.320  30.316  -7.962  1.00 91.85           H
ATOM   4405  CE1 TYR A 273      31.692  27.817  -9.395  1.00 91.85           C
ATOM   4406  HE1 TYR A 273      30.978  27.109  -9.789  1.00 91.85           H
ATOM   4407  CE2 TYR A 273      33.922  28.814  -9.466  1.00 91.85           C
ATOM   4408  HE2 TYR A 273      34.903  28.890  -9.911  1.00 91.85           H
ATOM   4409  OH  TYR A 273      33.261  27.156 -11.083  1.00 91.85           O
ATOM   4410  HH  TYR A 273      34.208  27.120 -11.235  1.00 91.85           H
ATOM   4411  CZ  TYR A 273      32.966  27.917  -9.993  1.00 91.85           C
ATOM   4412  N   LYS A 274      29.341  31.506  -8.082  1.00 93.74           N
ATOM   4413  H   LYS A 274      29.072  31.210  -7.154  1.00 93.74           H
ATOM   4414  CA  LYS A 274      28.347  31.447  -9.171  1.00 93.74           C
ATOM   4415  HA  LYS A 274      28.804  30.917 -10.007  1.00 93.74           H
ATOM   4416  C   LYS A 274      27.977  32.819  -9.731  1.00 93.74           C
ATOM   4417  CB  LYS A 274      27.080  30.698  -8.717  1.00 93.74           C
ATOM   4418  HB2 LYS A 274      26.236  31.003  -9.335  1.00 93.74           H
ATOM   4419  HB3 LYS A 274      26.850  30.976  -7.689  1.00 93.74           H
ATOM   4420  O   LYS A 274      27.810  32.927 -10.945  1.00 93.74           O
ATOM   4421  CG  LYS A 274      27.206  29.171  -8.811  1.00 93.74           C
ATOM   4422  HG2 LYS A 274      28.133  28.868  -8.325  1.00 93.74           H
ATOM   4423  HG3 LYS A 274      26.385  28.722  -8.252  1.00 93.74           H
ATOM   4424  CD  LYS A 274      27.188  28.607 -10.244  1.00 93.74           C
ATOM   4425  HD2 LYS A 274      27.882  29.156 -10.880  1.00 93.74           H
ATOM   4426  HD3 LYS A 274      27.534  27.575 -10.192  1.00 93.74           H
ATOM   4427  CE  LYS A 274      25.789  28.609 -10.868  1.00 93.74           C
ATOM   4428  HE2 LYS A 274      25.094  28.134 -10.175  1.00 93.74           H
ATOM   4429  HE3 LYS A 274      25.463  29.638 -11.024  1.00 93.74           H
ATOM   4430  NZ  LYS A 274      25.792  27.870 -12.149  1.00 93.74           N
ATOM   4431  HZ1 LYS A 274      26.463  28.226 -12.814  1.00 93.74           H
ATOM   4432  HZ2 LYS A 274      25.992  26.894 -11.981  1.00 93.74           H
ATOM   4433  HZ3 LYS A 274      24.874  27.866 -12.569  1.00 93.74           H
ATOM   4434  N   ILE A 275      27.828  33.846  -8.890  1.00 93.79           N
ATOM   4435  H   ILE A 275      27.966  33.685  -7.903  1.00 93.79           H
ATOM   4436  CA  ILE A 275      27.534  35.217  -9.341  1.00 93.79           C
ATOM   4437  HA  ILE A 275      26.666  35.186  -9.998  1.00 93.79           H
ATOM   4438  C   ILE A 275      28.674  35.749 -10.209  1.00 93.79           C
ATOM   4439  CB  ILE A 275      27.197  36.138  -8.139  1.00 93.79           C
ATOM   4440  HB  ILE A 275      27.800  35.837  -7.281  1.00 93.79           H
ATOM   4441  O   ILE A 275      28.408  36.194 -11.326  1.00 93.79           O
ATOM   4442  CG1 ILE A 275      25.698  35.942  -7.806  1.00 93.79           C
ATOM   4443 HG12 ILE A 275      25.101  36.120  -8.700  1.00 93.79           H
ATOM   4444 HG13 ILE A 275      25.553  34.906  -7.501  1.00 93.79           H
ATOM   4445  CG2 ILE A 275      27.506  37.623  -8.388  1.00 93.79           C
ATOM   4446 HG21 ILE A 275      28.554  37.783  -8.642  1.00 93.79           H
ATOM   4447 HG22 ILE A 275      26.870  38.002  -9.187  1.00 93.79           H
ATOM   4448 HG23 ILE A 275      27.327  38.208  -7.486  1.00 93.79           H
ATOM   4449  CD1 ILE A 275      25.147  36.840  -6.691  1.00 93.79           C
ATOM   4450 HD11 ILE A 275      25.095  37.877  -7.023  1.00 93.79           H
ATOM   4451 HD12 ILE A 275      24.141  36.512  -6.428  1.00 93.79           H
ATOM   4452 HD13 ILE A 275      25.786  36.768  -5.811  1.00 93.79           H
ATOM   4453  N   ASN A 276      29.926  35.616  -9.758  1.00 91.46           N
ATOM   4454  H   ASN A 276      30.085  35.256  -8.828  1.00 91.46           H
ATOM   4455  CA  ASN A 276      31.087  36.043 -10.539  1.00 91.46           C
ATOM   4456  HA  ASN A 276      30.985  37.100 -10.786  1.00 91.46           H
ATOM   4457  C   ASN A 276      31.156  35.293 -11.873  1.00 91.46           C
ATOM   4458  CB  ASN A 276      32.371  35.849  -9.715  1.00 91.46           C
ATOM   4459  HB2 ASN A 276      32.384  34.855  -9.268  1.00 91.46           H
ATOM   4460  HB3 ASN A 276      33.230  35.930 -10.380  1.00 91.46           H
ATOM   4461  O   ASN A 276      31.310  35.921 -12.916  1.00 91.46           O
ATOM   4462  CG  ASN A 276      32.559  36.887  -8.623  1.00 91.46           C
ATOM   4463  ND2 ASN A 276      33.624  36.751  -7.872  1.00 91.46           N
ATOM   4464 HD21 ASN A 276      33.887  37.494  -7.240  1.00 91.46           H
ATOM   4465 HD22 ASN A 276      34.302  36.028  -8.061  1.00 91.46           H
ATOM   4466  OD1 ASN A 276      31.780  37.817  -8.457  1.00 91.46           O
ATOM   4467  N   LYS A 277      30.943  33.969 -11.873  1.00 89.51           N
ATOM   4468  H   LYS A 277      30.864  33.504 -10.980  1.00 89.51           H
ATOM   4469  CA  LYS A 277      30.966  33.156 -13.100  1.00 89.51           C
ATOM   4470  HA  LYS A 277      31.914  33.348 -13.602  1.00 89.51           H
ATOM   4471  C   LYS A 277      29.864  33.544 -14.097  1.00 89.51           C
ATOM   4472  CB  LYS A 277      30.915  31.665 -12.715  1.00 89.51           C
ATOM   4473  HB2 LYS A 277      31.645  31.490 -11.924  1.00 89.51           H
ATOM   4474  HB3 LYS A 277      29.927  31.429 -12.319  1.00 89.51           H
ATOM   4475  O   LYS A 277      30.136  33.604 -15.295  1.00 89.51           O
ATOM   4476  CG  LYS A 277      31.246  30.708 -13.879  1.00 89.51           C
ATOM   4477  HG2 LYS A 277      32.240  30.943 -14.258  1.00 89.51           H
ATOM   4478  HG3 LYS A 277      30.521  30.839 -14.682  1.00 89.51           H
ATOM   4479  CD  LYS A 277      31.216  29.240 -13.407  1.00 89.51           C
ATOM   4480  HD2 LYS A 277      31.873  29.143 -12.542  1.00 89.51           H
ATOM   4481  HD3 LYS A 277      30.204  28.984 -13.097  1.00 89.51           H
ATOM   4482  CE  LYS A 277      31.680  28.244 -14.486  1.00 89.51           C
ATOM   4483  HE2 LYS A 277      32.682  28.531 -14.807  1.00 89.51           H
ATOM   4484  HE3 LYS A 277      31.012  28.305 -15.345  1.00 89.51           H
ATOM   4485  NZ  LYS A 277      31.712  26.842 -13.977  1.00 89.51           N
ATOM   4486  HZ1 LYS A 277      30.788  26.466 -13.822  1.00 89.51           H
ATOM   4487  HZ2 LYS A 277      32.209  26.754 -13.102  1.00 89.51           H
ATOM   4488  HZ3 LYS A 277      32.134  26.193 -14.627  1.00 89.51           H
ATOM   4489  N   LYS A 278      28.629  33.804 -13.642  1.00 91.33           N
ATOM   4490  H   LYS A 278      28.471  33.733 -12.647  1.00 91.33           H
ATOM   4491  CA  LYS A 278      27.488  34.118 -14.530  1.00 91.33           C
ATOM   4492  HA  LYS A 278      27.580  33.494 -15.419  1.00 91.33           H
ATOM   4493  C   LYS A 278      27.505  35.563 -15.038  1.00 91.33           C
ATOM   4494  CB  LYS A 278      26.157  33.769 -13.832  1.00 91.33           C
ATOM   4495  HB2 LYS A 278      26.185  32.726 -13.516  1.00 91.33           H
ATOM   4496  HB3 LYS A 278      26.063  34.382 -12.936  1.00 91.33           H
ATOM   4497  O   LYS A 278      27.172  35.790 -16.200  1.00 91.33           O
ATOM   4498  CG  LYS A 278      24.892  33.983 -14.697  1.00 91.33           C
ATOM   4499  HG2 LYS A 278      24.022  33.784 -14.071  1.00 91.33           H
ATOM   4500  HG3 LYS A 278      24.838  35.030 -14.996  1.00 91.33           H
ATOM   4501  CD  LYS A 278      24.790  33.092 -15.954  1.00 91.33           C
ATOM   4502  HD2 LYS A 278      24.697  32.050 -15.648  1.00 91.33           H
ATOM   4503  HD3 LYS A 278      25.679  33.214 -16.572  1.00 91.33           H
ATOM   4504  CE  LYS A 278      23.552  33.495 -16.778  1.00 91.33           C
ATOM   4505  HE2 LYS A 278      22.679  33.443 -16.127  1.00 91.33           H
ATOM   4506  HE3 LYS A 278      23.664  34.530 -17.100  1.00 91.33           H
ATOM   4507  NZ  LYS A 278      23.301  32.627 -17.959  1.00 91.33           N
ATOM   4508  HZ1 LYS A 278      22.980  31.726 -17.634  1.00 91.33           H
ATOM   4509  HZ2 LYS A 278      22.524  32.968 -18.508  1.00 91.33           H
ATOM   4510  HZ3 LYS A 278      24.098  32.506 -18.568  1.00 91.33           H
ATOM   4511  N   LEU A 279      27.891  36.526 -14.196  1.00 92.18           N
ATOM   4512  H   LEU A 279      28.141  36.273 -13.251  1.00 92.18           H
ATOM   4513  CA  LEU A 279      27.967  37.947 -14.568  1.00 92.18           C
ATOM   4514  HA  LEU A 279      27.188  38.153 -15.302  1.00 92.18           H
ATOM   4515  C   LEU A 279      29.280  38.312 -15.273  1.00 92.18           C
ATOM   4516  CB  LEU A 279      27.708  38.833 -13.336  1.00 92.18           C
ATOM   4517  HB2 LEU A 279      27.853  39.878 -13.610  1.00 92.18           H
ATOM   4518  HB3 LEU A 279      28.447  38.590 -12.573  1.00 92.18           H
ATOM   4519  O   LEU A 279      29.390  39.418 -15.817  1.00 92.18           O
ATOM   4520  CG  LEU A 279      26.293  38.680 -12.745  1.00 92.18           C
ATOM   4521  HG  LEU A 279      26.112  37.633 -12.502  1.00 92.18           H
ATOM   4522  CD1 LEU A 279      26.165  39.487 -11.457  1.00 92.18           C
ATOM   4523 HD11 LEU A 279      26.044  40.546 -11.684  1.00 92.18           H
ATOM   4524 HD12 LEU A 279      25.297  39.151 -10.889  1.00 92.18           H
ATOM   4525 HD13 LEU A 279      27.065  39.376 -10.853  1.00 92.18           H
ATOM   4526  CD2 LEU A 279      25.199  39.165 -13.705  1.00 92.18           C
ATOM   4527 HD21 LEU A 279      25.401  40.190 -14.013  1.00 92.18           H
ATOM   4528 HD22 LEU A 279      25.152  38.518 -14.581  1.00 92.18           H
ATOM   4529 HD23 LEU A 279      24.234  39.125 -13.199  1.00 92.18           H
ATOM   4530  N   HIS A 280      30.237  37.379 -15.332  1.00 87.40           N
ATOM   4531  H   HIS A 280      30.143  36.544 -14.772  1.00 87.40           H
ATOM   4532  CA  HIS A 280      31.465  37.553 -16.091  1.00 87.40           C
ATOM   4533  HA  HIS A 280      32.013  38.367 -15.616  1.00 87.40           H
ATOM   4534  C   HIS A 280      31.183  37.933 -17.544  1.00 87.40           C
ATOM   4535  CB  HIS A 280      32.344  36.296 -16.065  1.00 87.40           C
ATOM   4536  HB2 HIS A 280      31.993  35.571 -16.799  1.00 87.40           H
ATOM   4537  HB3 HIS A 280      32.313  35.822 -15.084  1.00 87.40           H
ATOM   4538  O   HIS A 280      30.298  37.390 -18.214  1.00 87.40           O
ATOM   4539  CG  HIS A 280      33.770  36.672 -16.337  1.00 87.40           C
ATOM   4540  CD2 HIS A 280      34.568  37.347 -15.464  1.00 87.40           C
ATOM   4541  HD2 HIS A 280      34.281  37.658 -14.470  1.00 87.40           H
ATOM   4542  ND1 HIS A 280      34.478  36.531 -17.508  1.00 87.40           N
ATOM   4543  HD1 HIS A 280      34.237  35.919 -18.274  1.00 87.40           H
ATOM   4544  CE1 HIS A 280      35.692  37.089 -17.329  1.00 87.40           C
ATOM   4545  HE1 HIS A 280      36.520  37.063 -18.022  1.00 87.40           H
ATOM   4546  NE2 HIS A 280      35.769  37.620 -16.108  1.00 87.40           N
ATOM   4547  N   ILE A 281      31.974  38.862 -18.068  1.00 86.80           N
ATOM   4548  H   ILE A 281      32.704  39.260 -17.494  1.00 86.80           H
ATOM   4549  CA  ILE A 281      31.711  39.446 -19.379  1.00 86.80           C
ATOM   4550  HA  ILE A 281      30.636  39.619 -19.435  1.00 86.80           H
ATOM   4551  C   ILE A 281      32.042  38.478 -20.532  1.00 86.80           C
ATOM   4552  CB  ILE A 281      32.412  40.821 -19.429  1.00 86.80           C
ATOM   4553  HB  ILE A 281      32.495  41.191 -18.407  1.00 86.80           H
ATOM   4554  O   ILE A 281      31.444  38.585 -21.603  1.00 86.80           O
ATOM   4555  CG1 ILE A 281      31.548  41.851 -20.170  1.00 86.80           C
ATOM   4556 HG12 ILE A 281      31.564  41.643 -21.240  1.00 86.80           H
ATOM   4557 HG13 ILE A 281      30.523  41.757 -19.809  1.00 86.80           H
ATOM   4558  CG2 ILE A 281      33.836  40.711 -19.979  1.00 86.80           C
ATOM   4559 HG21 ILE A 281      34.323  41.685 -19.927  1.00 86.80           H
ATOM   4560 HG22 ILE A 281      33.837  40.361 -21.011  1.00 86.80           H
ATOM   4561 HG23 ILE A 281      34.421  40.029 -19.362  1.00 86.80           H
ATOM   4562  CD1 ILE A 281      31.986  43.299 -19.921  1.00 86.80           C
ATOM   4563 HD11 ILE A 281      31.373  43.962 -20.532  1.00 86.80           H
ATOM   4564 HD12 ILE A 281      33.027  43.449 -20.206  1.00 86.80           H
ATOM   4565 HD13 ILE A 281      31.859  43.556 -18.869  1.00 86.80           H
ATOM   4566  N   LYS A 282      32.921  37.481 -20.299  1.00 82.02           N
ATOM   4567  H   LYS A 282      33.370  37.492 -19.394  1.00 82.02           H
ATOM   4568  CA  LYS A 282      33.441  36.576 -21.349  1.00 82.02           C
ATOM   4569  HA  LYS A 282      33.985  37.201 -22.057  1.00 82.02           H
ATOM   4570  C   LYS A 282      32.337  35.909 -22.174  1.00 82.02           C
ATOM   4571  CB  LYS A 282      34.456  35.538 -20.799  1.00 82.02           C
ATOM   4572  HB2 LYS A 282      35.186  35.354 -21.587  1.00 82.02           H
ATOM   4573  HB3 LYS A 282      35.017  35.964 -19.968  1.00 82.02           H
ATOM   4574  O   LYS A 282      32.413  35.894 -23.396  1.00 82.02           O
ATOM   4575  CG  LYS A 282      33.858  34.167 -20.415  1.00 82.02           C
ATOM   4576  HG2 LYS A 282      33.049  34.308 -19.698  1.00 82.02           H
ATOM   4577  HG3 LYS A 282      33.464  33.711 -21.323  1.00 82.02           H
ATOM   4578  CD  LYS A 282      34.868  33.182 -19.821  1.00 82.02           C
ATOM   4579  HD2 LYS A 282      35.144  33.500 -18.816  1.00 82.02           H
ATOM   4580  HD3 LYS A 282      35.762  33.174 -20.444  1.00 82.02           H
ATOM   4581  CE  LYS A 282      34.289  31.761 -19.793  1.00 82.02           C
ATOM   4582  HE2 LYS A 282      33.411  31.752 -19.147  1.00 82.02           H
ATOM   4583  HE3 LYS A 282      33.956  31.501 -20.798  1.00 82.02           H
ATOM   4584  NZ  LYS A 282      35.303  30.785 -19.316  1.00 82.02           N
ATOM   4585  HZ1 LYS A 282      34.930  29.847 -19.295  1.00 82.02           H
ATOM   4586  HZ2 LYS A 282      36.109  30.791 -19.926  1.00 82.02           H
ATOM   4587  HZ3 LYS A 282      35.629  31.030 -18.392  1.00 82.02           H
ATOM   4588  N   ASN A 283      31.296  35.388 -21.518  1.00 83.02           N
ATOM   4589  H   ASN A 283      31.274  35.461 -20.511  1.00 83.02           H
ATOM   4590  CA  ASN A 283      30.271  34.600 -22.205  1.00 83.02           C
ATOM   4591  HA  ASN A 283      30.751  33.927 -22.915  1.00 83.02           H
ATOM   4592  C   ASN A 283      29.332  35.486 -23.033  1.00 83.02           C
ATOM   4593  CB  ASN A 283      29.494  33.748 -21.186  1.00 83.02           C
ATOM   4594  HB2 ASN A 283      28.622  33.326 -21.686  1.00 83.02           H
ATOM   4595  HB3 ASN A 283      29.141  34.378 -20.370  1.00 83.02           H
ATOM   4596  O   ASN A 283      28.829  35.041 -24.054  1.00 83.02           O
ATOM   4597  CG  ASN A 283      30.281  32.579 -20.613  1.00 83.02           C
ATOM   4598  ND2 ASN A 283      29.732  31.914 -19.626  1.00 83.02           N
ATOM   4599 HD21 ASN A 283      28.798  32.144 -19.317  1.00 83.02           H
ATOM   4600 HD22 ASN A 283      30.213  31.086 -19.305  1.00 83.02           H
ATOM   4601  OD1 ASN A 283      31.388  32.248 -21.008  1.00 83.02           O
ATOM   4602  N   ARG A 284      29.124  36.747 -22.629  1.00 87.76           N
ATOM   4603  H   ARG A 284      29.644  37.083 -21.831  1.00 87.76           H
ATOM   4604  CA  ARG A 284      28.307  37.701 -23.397  1.00 87.76           C
ATOM   4605  HA  ARG A 284      27.465  37.177 -23.849  1.00 87.76           H
ATOM   4606  C   ARG A 284      29.057  38.317 -24.570  1.00 87.76           C
ATOM   4607  CB  ARG A 284      27.781  38.818 -22.492  1.00 87.76           C
ATOM   4608  HB2 ARG A 284      27.432  39.637 -23.121  1.00 87.76           H
ATOM   4609  HB3 ARG A 284      28.596  39.193 -21.874  1.00 87.76           H
ATOM   4610  O   ARG A 284      28.415  38.687 -25.540  1.00 87.76           O
ATOM   4611  CG  ARG A 284      26.604  38.361 -21.621  1.00 87.76           C
ATOM   4612  HG2 ARG A 284      26.922  37.571 -20.939  1.00 87.76           H
ATOM   4613  HG3 ARG A 284      25.810  37.977 -22.261  1.00 87.76           H
ATOM   4614  CD  ARG A 284      26.062  39.554 -20.827  1.00 87.76           C
ATOM   4615  HD2 ARG A 284      25.141  39.257 -20.325  1.00 87.76           H
ATOM   4616  HD3 ARG A 284      25.819  40.359 -21.520  1.00 87.76           H
ATOM   4617  NE  ARG A 284      27.055  40.014 -19.843  1.00 87.76           N
ATOM   4618  HE  ARG A 284      27.853  39.413 -19.695  1.00 87.76           H
ATOM   4619  NH1 ARG A 284      26.048  41.975 -19.132  1.00 87.76           N
ATOM   4620 HH11 ARG A 284      26.064  42.753 -18.488  1.00 87.76           H
ATOM   4621 HH12 ARG A 284      25.283  41.873 -19.782  1.00 87.76           H
ATOM   4622  NH2 ARG A 284      27.988  41.306 -18.267  1.00 87.76           N
ATOM   4623 HH21 ARG A 284      27.917  42.099 -17.646  1.00 87.76           H
ATOM   4624 HH22 ARG A 284      28.655  40.584 -18.036  1.00 87.76           H
ATOM   4625  CZ  ARG A 284      27.015  41.099 -19.097  1.00 87.76           C
ATOM   4626  N   LEU A 285      30.379  38.460 -24.475  1.00 86.79           N
ATOM   4627  H   LEU A 285      30.831  38.196 -23.611  1.00 86.79           H
ATOM   4628  CA  LEU A 285      31.209  38.989 -25.563  1.00 86.79           C
ATOM   4629  HA  LEU A 285      30.679  39.798 -26.065  1.00 86.79           H
ATOM   4630  C   LEU A 285      31.519  37.950 -26.641  1.00 86.79           C
[truncated: 3,658,840 more chars]
